# Supplementary material for: (E)-1-(2-Hy­droxy­phen­yl)-3-(2,4,5-trimeth­oxy­phen­yl)prop-2-en-1-one
Source: Acta Crystallogr Sect E Struct Rep Online. 2011 Aug 11;67(Pt 9):o2287–8. doi: 10.1107/S1600536811031382 (PMC3200911; doi:10.1107/S1600536811031382)
Supplement: Supplementary file 2 [file e-67-o2287-Isup2.hkl]

# 
# h,k,l, Fc-squared, Fo-squared, sigma(Fo-squared) and status flag 
# 
data_I
_shelx_title ' tc27d_0m in P2(1)2(1)2(1) (100K)' 
_shelx_refln_list_code          4 
_shelx_F_calc_maximum      173.04 
_exptl_crystal_F_000       664.00 
_reflns_d_resolution_high  0.7331 
 
loop_ 
 _symmetry_equiv_pos_as_xyz 
 'x, y, z' 
 '-x+1/2, -y, z+1/2' 
 '-x, y+1/2, -z+1/2' 
 'x+1/2, -y+1/2, -z' 
 
_cell_length_a     4.2891 
_cell_length_b    17.3341 
_cell_length_c    20.5732 
_cell_angle_alpha  90.000 
_cell_angle_beta   90.000 
_cell_angle_gamma  90.000 
 
_shelx_F_squared_multiplier     1.000 
 
loop_ 
 _refln_index_h 
 _refln_index_k 
 _refln_index_l 
 _refln_F_squared_calc 
 _refln_F_squared_meas 
 _refln_F_squared_sigma 
 _refln_observed_status 
   2   0   0     1077.51     1033.07     22.39 o 
   4   0   0      211.81      204.87     13.20 o 
   1   1   0     2522.54     2408.15     33.91 o 
   2   1   0        0.65       -1.74      1.04 o 
   3   1   0      264.34      245.00      6.63 o 
   4   1   0       42.92       36.37      5.30 o 
   5   1   0        3.01       14.85      7.37 o 
   0   2   0      634.79      406.70     19.83 o 
   1   2   0      719.29      657.50      9.53 o 
   2   2   0      220.60      209.60      5.39 o 
   3   2   0      950.81      932.51     16.84 o 
   4   2   0       13.03        4.12      4.30 o 
   5   2   0        7.86       23.26      9.92 o 
   1   3   0        0.03        0.64      0.83 o 
   2   3   0      330.93      322.59      6.02 o 
   3   3   0       95.39       97.53      4.35 o 
   4   3   0       38.82       31.16      5.19 o 
   5   3   0        1.85       20.35     14.10 o 
   0   4   0     4363.91     4101.88     94.73 o 
   1   4   0     1728.06     1633.77     19.59 o 
   2   4   0      391.18      375.94      6.27 o 
   3   4   0       83.09       76.34      4.53 o 
   4   4   0       25.92       21.05      6.73 o 
   5   4   0        3.52       13.76      8.98 o 
   1   5   0      858.90      820.43     11.85 o 
   2   5   0      197.86      197.84      4.20 o 
   3   5   0       44.12       50.71      2.95 o 
   4   5   0       16.55       11.73      7.54 o 
   5   5   0        9.24       16.45      9.82 o 
   0   6   0     3967.18     3881.36     77.95 o 
   1   6   0      873.04      918.34     12.65 o 
   2   6   0      411.32      409.22      6.64 o 
   3   6   0     1263.26     1239.15     22.61 o 
   4   6   0       65.35       64.16      9.69 o 
   5   6   0      194.13      188.54     14.85 o 
   1   7   0       12.46       16.05      1.28 o 
   2   7   0       38.58       39.04      2.22 o 
   3   7   0      107.04      107.43      7.50 o 
   4   7   0       18.35       20.64      8.60 o 
   5   7   0       30.89       14.55     11.85 o 
   0   8   0     8189.66     8923.48    150.82 o 
   1   8   0      762.19      755.23     10.48 o 
   2   8   0       85.12       85.98      2.92 o 
   3   8   0       69.87       68.35      5.05 o 
   4   8   0      327.23      351.42     16.73 o 
   5   8   0        0.29        1.83     11.50 o 
   1   9   0      547.72      609.55      9.61 o 
   2   9   0        4.42        4.07      1.70 o 
   3   9   0       84.39       70.95      7.98 o 
   4   9   0      534.95      533.50     25.34 o 
   5   9   0        3.85        5.08     13.11 o 
   0  10   0     1602.74     1623.51     33.37 o 
   1  10   0       23.65       23.93      1.81 o 
   2  10   0      636.45      611.53     10.77 o 
   3  10   0       83.16       91.10      8.99 o 
   4  10   0      655.37      594.78     29.84 o 
   5  10   0       43.40       60.43     14.89 o 
   1  11   0      364.69      362.28      7.05 o 
   2  11   0      102.10       97.53      4.41 o 
   3  11   0      159.38      171.18     13.11 o 
   4  11   0      106.19       99.57     14.22 o 
   5  11   0       30.22       60.28     18.16 o 
   0  12   0       43.67       49.99      3.52 o 
   1  12   0       44.90       54.63      4.60 o 
   2  12   0      557.34      524.76     13.40 o 
   3  12   0        3.85       -8.82      7.00 o 
   4  12   0       39.02       46.76     11.95 o 
   5  12   0       39.15       69.02     17.48 o 
   1  13   0        1.31       -1.34      2.63 o 
   2  13   0      539.24      526.45     13.68 o 
   3  13   0        0.14      -11.49     10.97 o 
   4  13   0      174.09      188.41     16.34 o 
   0  14   0      111.28      106.04      7.50 o 
   1  14   0        6.45        2.24      3.81 o 
   2  14   0      246.15      251.25      8.93 o 
   3  14   0      188.08      185.84     14.28 o 
   4  14   0       10.70       19.94     11.01 o 
   1  15   0       49.37       30.43      4.85 o 
   2  15   0      835.98      804.33     42.81 o 
   3  15   0        2.34       10.24      8.98 o 
   4  15   0      168.36      158.83     15.11 o 
   0  16   0      295.75      311.32     27.04 o 
   1  16   0      177.93      153.24     10.45 o 
   2  16   0       10.17        6.31      9.05 o 
   3  16   0      297.76      294.85     18.40 o 
   4  16   0       82.39       82.01     13.57 o 
   1  17   0        3.21        4.27     10.01 o 
   2  17   0        0.41       -0.73      9.02 o 
   3  17   0      249.84      210.28     16.06 o 
   0  18   0       48.27       25.95     18.58 o 
   1  18   0        0.78        5.34     22.42 o 
   2  18   0      101.19      103.13     15.01 o 
   3  18   0        8.76       15.19     22.96 o 
   1  19   0      212.46      223.52     18.17 o 
   2  19   0        9.49        0.47     16.34 o 
   3  19   0        5.43        6.45     17.73 o 
   0  20   0       79.53       73.76     22.95 o 
   1  20   0       13.18        6.46     13.96 o 
   2  20   0        8.89        7.00     28.09 o 
   3  20   0       29.01       37.42     13.10 o 
   1  21   0       11.87       -2.39     15.00 o 
   2  21   0       67.58       46.58     14.88 o 
   0  22   0        3.21      -14.25     20.54 o 
   1  22   0        0.05      -26.68     17.26 o 
   2  22   0       18.17       22.29     26.75 o 
   1  23   0       12.30       -0.88     28.57 o 
   1   0   1       27.15       27.42      1.42 o 
   2   0   1      100.18       91.32      2.74 o 
   3   0   1       81.66       84.55      4.95 o 
   4   0   1       80.90       74.80      5.58 o 
   5   0   1       34.28       51.97      8.70 o 
   1   1   1     4774.58     4640.83     47.64 o 
   2   1   1      662.87      689.27      8.00 o 
   3   1   1       22.77       21.93      2.09 o 
   4   1   1      215.05      205.35      5.70 o 
   5   1   1       22.34       33.47      6.14 o 
   0   2   1     1534.87     1403.95     47.95 o 
   1   2   1     3407.80     3201.42     30.05 o 
   2   2   1       42.30       47.12      1.64 o 
   3   2   1      645.94      651.28      9.00 o 
   4   2   1       95.96       98.20      5.25 o 
   5   2   1        3.22       19.42      6.06 o 
   0   3   1     1479.25     1429.09     18.88 o 
   1   3   1     3117.27     3030.22     27.79 o 
   2   3   1      622.52      628.81      7.25 o 
   3   3   1      579.66      577.13      8.10 o 
   4   3   1       27.74       20.87      3.42 o 
   5   3   1      222.39      222.42      9.73 o 
   0   4   1     3061.39     3114.35     42.83 o 
   1   4   1      457.22      432.58      4.37 o 
   2   4   1      310.20      286.54      3.68 o 
   3   4   1       14.88       13.17      1.48 o 
   4   4   1       10.82        5.43      4.26 o 
   5   4   1       19.56       30.51      6.84 o 
   0   5   1      450.06      440.25      6.18 o 
   1   5   1      109.32      110.64      1.71 o 
   2   5   1      578.85      558.46      6.64 o 
   3   5   1       95.12       90.85      2.87 o 
   4   5   1      120.67      125.89      8.20 o 
   5   5   1        2.83        7.50      6.62 o 
   0   6   1      413.55      440.68      7.20 o 
   1   6   1     1020.84     1091.52     10.24 o 
   2   6   1      202.19      201.71      2.96 o 
   3   6   1      311.19      306.47      5.48 o 
   4   6   1       48.38       42.21      6.41 o 
   5   6   1       45.03       51.03      7.90 o 
   0   7   1     2979.52     3158.59     37.71 o 
   1   7   1     2416.00     2565.49     21.92 o 
   2   7   1      128.63      123.45      2.32 o 
   3   7   1      178.87      173.44      3.97 o 
   4   7   1      136.53      140.40      8.91 o 
   5   7   1       26.73       34.99      7.75 o 
   0   8   1      408.36      414.56      6.20 o 
   1   8   1      621.30      632.56      6.28 o 
   2   8   1       80.28       80.15      1.99 o 
   3   8   1       40.04       40.09      3.61 o 
   4   8   1       62.70       64.63      9.38 o 
   5   8   1        3.21        6.20      7.47 o 
   0   9   1      672.03      802.95     10.95 o 
   1   9   1      346.64      396.15      4.37 o 
   2   9   1       46.47       46.72      1.94 o 
   3   9   1       29.84       27.48      3.31 o 
   4   9   1      584.49      591.13     19.08 o 
   5   9   1       10.28       10.26      9.13 o 
   0  10   1      152.82      160.89      3.87 o 
   1  10   1       21.73       28.47      1.26 o 
   2  10   1      235.40      225.18      4.15 o 
   3  10   1      596.07      555.42     12.95 o 
   4  10   1       82.73       95.95      9.72 o 
   5  10   1       21.11       28.67      9.85 o 
   0  11   1       10.97        9.97      1.46 o 
   1  11   1      124.45      141.56      2.68 o 
   2  11   1      146.49      131.69      3.70 o 
   3  11   1      697.64      676.11     19.84 o 
   4  11   1      197.32      196.05     11.13 o 
   5  11   1       52.38       82.53     22.40 o 
   0  12   1       61.68       64.18      2.71 o 
   1  12   1      129.95      126.47      3.16 o 
   2  12   1      262.04      241.91      5.77 o 
   3  12   1       18.80        6.08      5.66 o 
   4  12   1       65.49       63.80      8.98 o 
   5  12   1       64.81       90.66     13.14 o 
   0  13   1        3.87        4.03      1.39 o 
   1  13   1      294.66      299.61      6.02 o 
   2  13   1      363.38      347.86      8.08 o 
   3  13   1       24.13       19.13      6.67 o 
   4  13   1       40.98       52.96      8.49 o 
   0  14   1      197.57      189.53      5.25 o 
   1  14   1       76.94       83.48      4.68 o 
   2  14   1      596.82      582.27     12.94 o 
   3  14   1      419.93      377.79     14.25 o 
   4  14   1       21.32       42.17      8.10 o 
   0  15   1       93.91      116.37     10.43 o 
   1  15   1      148.94      140.80      5.85 o 
   2  15   1       78.55       75.19      5.12 o 
   3  15   1      161.77      151.86     10.02 o 
   4  15   1      114.55      125.06     13.48 o 
   0  16   1      132.17      125.66     27.28 o 
   1  16   1      615.17      587.34     14.93 o 
   2  16   1       20.83       28.99      7.25 o 
   3  16   1       87.74       85.72      9.03 o 
   4  16   1       17.49       25.01     19.21 o 
   0  17   1      101.65       96.84     14.72 o 
   1  17   1        1.41       -0.90      4.15 o 
   2  17   1      213.66      202.19     11.13 o 
   3  17   1       35.07       38.26      7.84 o 
   4  17   1       56.86       65.95      9.21 o 
   0  18   1       29.03       36.01     13.05 o 
   1  18   1       52.55       37.16      6.71 o 
   2  18   1       20.06        4.01      7.41 o 
   3  18   1       63.87       47.21      8.23 o 
   0  19   1      221.74      194.18     17.41 o 
   1  19   1       40.00       39.80      9.84 o 
   2  19   1       14.01        6.74      9.60 o 
   3  19   1       40.09       38.54      8.56 o 
   0  20   1        1.34        3.68     16.26 o 
   1  20   1       55.48       55.42     11.22 o 
   2  20   1       47.40       34.83      9.71 o 
   3  20   1       58.59       56.64      9.33 o 
   0  21   1        2.17      -18.83     13.50 o 
   1  21   1       21.10        6.04     10.36 o 
   2  21   1       39.23       34.00     11.10 o 
   0  22   1       27.51       30.91     16.88 o 
   1  22   1       72.41       88.44     13.18 o 
   2  22   1       32.23       35.69     10.69 o 
   0  23   1       86.16       56.15     19.25 o 
   1  23   1      148.50      146.91     15.66 o 
   0   0   2        6.72        1.19      0.63 o 
   1   0   2      556.45      557.53      9.46 o 
   2   0   2      222.62      217.33      6.01 o 
   3   0   2      169.06      180.02      6.37 o 
   4   0   2        3.42        2.51      3.35 o 
   5   0   2      119.74      134.28     11.34 o 
   0   1   2     1559.04     1513.45     25.86 o 
   1   1   2     1479.77     1467.58     16.34 o 
   2   1   2      128.18      135.78      2.55 o 
   3   1   2        3.66       -1.46      1.82 o 
   4   1   2      175.26      169.90      4.88 o 
   5   1   2       16.55       21.71      5.84 o 
   0   2   2     2586.46     2551.15     31.15 o 
   1   2   2     1855.43     1834.73     19.43 o 
   2   2   2       88.75       93.28      2.26 o 
   3   2   2      536.56      537.89      8.29 o 
   4   2   2      158.65      154.33      4.87 o 
   5   2   2      120.77      126.77      8.29 o 
   0   3   2     1609.22     1510.14     20.07 o 
   1   3   2     4368.55     4074.96     38.18 o 
   2   3   2      735.80      758.29      8.42 o 
   3   3   2       36.34       33.53      1.96 o 
   4   3   2       33.32       28.87      3.42 o 
   5   3   2       89.56      102.90      8.46 o 
   0   4   2      523.72      473.29      8.69 o 
   1   4   2      391.07      368.96      3.88 o 
   2   4   2      132.65      142.81      2.38 o 
   3   4   2       50.59       45.13      2.20 o 
   4   4   2       79.83       83.57      6.24 o 
   5   4   2       18.27       37.47      7.11 o 
   0   5   2      279.87      265.63      4.43 o 
   1   5   2     1925.64     1928.59     16.92 o 
   2   5   2      126.91      123.13      2.37 o 
   3   5   2        6.22        3.79      1.35 o 
   4   5   2       53.31       52.06      6.52 o 
   5   5   2       79.19       89.47      8.77 o 
   0   6   2      564.95      563.37      8.38 o 
   1   6   2      540.67      524.85      5.38 o 
   2   6   2      122.71      118.78      2.43 o 
   3   6   2      105.64      106.28      3.31 o 
   4   6   2      141.66      144.79      8.56 o 
   5   6   2       21.31       22.04      8.05 o 
   0   7   2     1663.70     1833.88     22.40 o 
   1   7   2      904.99      901.46      8.24 o 
   2   7   2      276.06      273.45      3.89 o 
   3   7   2      179.69      155.19      4.54 o 
   4   7   2      183.57      182.58      8.51 o 
   5   7   2       38.18       41.95      9.34 o 
   0   8   2     2477.30     2628.41     31.79 o 
   1   8   2     1017.64     1111.22     10.36 o 
   2   8   2       54.42       56.19      1.99 o 
   3   8   2      288.11      265.75      9.11 o 
   4   8   2       97.00      102.64      8.65 o 
   5   8   2       80.71       69.75     10.47 o 
   0   9   2      100.65       91.00      2.34 o 
   1   9   2       84.33       81.11      1.72 o 
   2   9   2      193.99      188.12      3.37 o 
   3   9   2       34.74       32.20      3.48 o 
   4   9   2      181.76      175.42      9.51 o 
   5   9   2       57.14       55.55     11.09 o 
   0  10   2      552.32      659.90      9.96 o 
   1  10   2      552.25      571.64      6.53 o 
   2  10   2      174.04      158.13      3.21 o 
   3  10   2      963.98      887.24     18.22 o 
   4  10   2      507.88      473.42     19.68 o 
   5  10   2       33.78       46.28     10.34 o 
   0  11   2       13.49        8.51      1.47 o 
   1  11   2       62.69       64.95      1.89 o 
   2  11   2        5.97        4.30      2.01 o 
   3  11   2       73.30       69.02      7.76 o 
   4  11   2      154.19      151.50     10.88 o 
   5  11   2       28.29       51.32     10.21 o 
   0  12   2       99.22      115.69      3.52 o 
   1  12   2      279.08      274.79      4.84 o 
   2  12   2      120.22      116.35      4.17 o 
   3  12   2       72.27       65.59      7.76 o 
   4  12   2       11.48       10.94      6.61 o 
   5  12   2       19.05       67.88     18.12 o 
   0  13   2        1.16        1.24      1.39 o 
   1  13   2      173.53      183.15      4.19 o 
   2  13   2      722.05      709.52     14.68 o 
   3  13   2       29.71       35.57      6.99 o 
   4  13   2        4.51        4.30      7.54 o 
   0  14   2       18.70       17.02      2.44 o 
   1  14   2       71.00       75.03      3.95 o 
   2  14   2      863.93      836.75     16.91 o 
   3  14   2      238.38      227.89     10.98 o 
   4  14   2       26.75       47.07      9.97 o 
   0  15   2       76.57       88.08      7.92 o 
   1  15   2      169.87      147.87      5.38 o 
   2  15   2       83.84       75.04      5.45 o 
   3  15   2      131.64      136.94      9.70 o 
   4  15   2       11.92       36.30      8.55 o 
   0  16   2      290.66      277.73     17.67 o 
   1  16   2       78.60       78.21      5.50 o 
   2  16   2      141.24      140.00     10.80 o 
   3  16   2      179.18      171.67     10.33 o 
   4  16   2       16.15       36.80     12.19 o 
   0  17   2      482.81      470.87     31.65 o 
   1  17   2       66.57       56.79      5.99 o 
   2  17   2       20.97       14.92      7.35 o 
   3  17   2       29.03       22.27      7.30 o 
   4  17   2      123.67      131.97     31.31 o 
   0  18   2       27.68       14.01     11.93 o 
   1  18   2       51.96       39.15      6.91 o 
   2  18   2       52.88       54.60      9.10 o 
   3  18   2       60.38       52.67      8.45 o 
   0  19   2        0.64       -1.12     12.03 o 
   1  19   2        5.86       -4.32      6.19 o 
   2  19   2       27.41       14.20     10.15 o 
   3  19   2       24.51       33.95     10.20 o 
   0  20   2      172.27      145.36     19.40 o 
   1  20   2       92.75       63.16     11.25 o 
   2  20   2      124.60      119.37     12.32 o 
   3  20   2       77.69       69.36     10.16 o 
   0  21   2        0.30        0.94     14.27 o 
   1  21   2      108.95      115.87     13.49 o 
   2  21   2       68.05       58.69     11.06 o 
   0  22   2        9.65      -16.00     15.41 o 
   1  22   2        1.54      -11.75     10.41 o 
   2  22   2       73.80       60.50     11.48 o 
   0  23   2      106.47      132.98     21.72 o 
   1  23   2       68.07       79.66     14.00 o 
   1   0   3    29941.19    28619.81    406.38 o 
   2   0   3        0.31       -2.07      1.29 o 
   3   0   3      794.17      762.36     17.18 o 
   4   0   3      213.90      213.19      7.46 o 
   5   0   3        2.05        9.33      7.10 o 
   0   1   3     9204.88     9028.94     99.52 o 
   1   1   3    13913.87    13591.57    133.46 o 
   2   1   3      338.24      343.75      4.92 o 
   3   1   3      225.94      231.56      5.02 o 
   4   1   3      134.52      123.89      4.51 o 
   5   1   3      108.25      129.16      8.28 o 
   0   2   3     6242.27     6228.56     68.89 o 
   1   2   3       13.96       14.52      0.81 o 
   2   2   3      183.13      188.98      3.35 o 
   3   2   3       94.87       91.75      3.31 o 
   4   2   3      138.85      128.16      5.87 o 
   5   2   3       12.75       32.24      6.02 o 
   0   3   3     1697.26     1635.55     18.86 o 
   1   3   3      297.07      294.99      3.58 o 
   2   3   3      828.28      854.05      9.54 o 
   3   3   3      217.93      216.99      4.68 o 
   4   3   3       19.10       19.60      2.91 o 
   5   3   3      173.13      194.26      9.48 o 
   0   4   3     9256.33     9099.88    113.53 o 
   1   4   3     1843.26     1896.91     17.26 o 
   2   4   3      578.59      612.00      7.23 o 
   3   4   3       76.77       73.34      2.69 o 
   4   4   3       32.73       30.17      3.18 o 
   5   4   3       57.18       66.42      9.87 o 
   0   5   3      524.93      492.70      6.74 o 
   1   5   3      102.94       96.25      1.56 o 
   2   5   3      525.81      504.24      6.28 o 
   3   5   3       57.26       56.91      2.30 o 
   4   5   3       48.17       37.06      5.44 o 
   5   5   3      199.13      193.29     11.57 o 
   0   6   3      848.09      865.52     11.81 o 
   1   6   3       64.23       63.94      1.40 o 
   2   6   3     1906.41     1907.74     23.00 o 
   3   6   3      139.79      139.05      3.70 o 
   4   6   3      162.08      158.50      9.60 o 
   5   6   3        6.60       12.80      8.12 o 
   0   7   3       66.02       50.52      2.00 o 
   1   7   3     1008.20     1050.51     10.22 o 
   2   7   3      165.59      160.40      2.88 o 
   3   7   3      259.69      251.49      5.78 o 
   4   7   3       58.14       62.59      8.61 o 
   5   7   3       44.44       57.46      9.93 o 
   0   8   3     2986.91     3113.75     39.07 o 
   1   8   3      324.52      353.81      4.19 o 
   2   8   3      125.38      120.92      2.49 o 
   3   8   3       62.92       57.81      3.71 o 
   4   8   3       79.29       87.25      9.53 o 
   5   8   3       64.51       65.39     10.16 o 
   0   9   3      161.01      189.33      3.84 o 
   1   9   3      704.05      708.76      7.31 o 
   2   9   3       76.24       71.76      2.30 o 
   3   9   3      374.10      373.70      8.50 o 
   4   9   3       18.43       11.21      5.98 o 
   5   9   3      169.65      171.84     12.88 o 
   0  10   3       67.34       65.77      2.23 o 
   1  10   3      502.54      502.44      5.91 o 
   2  10   3      229.40      226.95      4.64 o 
   3  10   3      769.35      729.82     16.31 o 
   4  10   3      101.02      117.23     11.84 o 
   5  10   3       79.71      101.83     12.26 o 
   0  11   3        0.04       -0.06      1.11 o 
   1  11   3       61.60       66.84      1.96 o 
   2  11   3      517.88      508.15     10.03 o 
   3  11   3      275.25      260.45     12.19 o 
   4  11   3      128.01      145.59     13.11 o 
   5  11   3       67.47       80.74     11.31 o 
   0  12   3      195.30      182.28      4.75 o 
   1  12   3      733.16      754.33     10.18 o 
   2  12   3       78.91       77.24      4.18 o 
   3  12   3      225.43      208.79     11.73 o 
   4  12   3       31.97       32.99      8.73 o 
   5  12   3       32.75       54.62     10.30 o 
   0  13   3        5.52        5.84      1.57 o 
   1  13   3      156.86      158.02      3.95 o 
   2  13   3       19.83       18.78      3.23 o 
   3  13   3      182.58      169.29     10.93 o 
   4  13   3       13.58       16.76      8.02 o 
   0  14   3       15.39       17.42      2.52 o 
   1  14   3      336.47      337.25      7.26 o 
   2  14   3      469.16      440.88     10.77 o 
   3  14   3      256.71      233.48     13.01 o 
   4  14   3       10.55       30.70     10.59 o 
   0  15   3      114.21      127.22      9.37 o 
   1  15   3      320.26      313.15      7.16 o 
   2  15   3      134.35      124.70      8.74 o 
   3  15   3       60.89       49.49      7.70 o 
   4  15   3       32.49       45.21      8.90 o 
   0  16   3      118.54      108.12     14.17 o 
   1  16   3      265.31      245.83      8.88 o 
   2  16   3      288.36      266.22     10.00 o 
   3  16   3       20.87       21.61      6.97 o 
   4  16   3       21.09       50.24     12.24 o 
   0  17   3        0.14        0.19     10.33 o 
   1  17   3      259.11      248.16     10.46 o 
   2  17   3       35.19       36.83      8.13 o 
   3  17   3      149.25      141.49     11.35 o 
   4  17   3       72.64      102.89     23.67 o 
   0  18   3       84.65       91.50     15.74 o 
   1  18   3       63.48       49.56      7.22 o 
   2  18   3       92.90       72.82      9.50 o 
   3  18   3       76.21       73.96     10.26 o 
   0  19   3        0.05      -17.92     11.46 o 
   1  19   3        2.82       -7.90      6.03 o 
   2  19   3        0.53       -7.96     12.28 o 
   3  19   3      110.30       91.66     11.20 o 
   0  20   3        2.55       -8.25     13.24 o 
   1  20   3      145.32      152.56     10.29 o 
   2  20   3       40.27       44.91     10.11 o 
   3  20   3       28.74       29.63     12.67 o 
   0  21   3       18.32       -3.86     14.64 o 
   1  21   3       51.51       53.25     11.40 o 
   2  21   3       43.53       40.26     10.01 o 
   0  22   3       12.81      -13.30     15.59 o 
   1  22   3       13.23      -12.31     10.08 o 
   2  22   3      192.75      196.09     19.21 o 
   0  23   3        0.51      -29.80     15.52 o 
   1  23   3      198.35      232.31     16.02 o 
   0   0   4      678.69      701.40     13.33 o 
   1   0   4    24939.83    24266.15    301.84 o 
   2   0   4      252.96      243.36      5.37 o 
   3   0   4        3.01        4.93      2.34 o 
   4   0   4        9.70        5.77      4.32 o 
   5   0   4        0.18        5.98      7.83 o 
   0   1   4      320.22      291.86      3.91 o 
   1   1   4     3058.75     2908.68     27.47 o 
   2   1   4     1459.39     1470.66     16.56 o 
   3   1   4       45.10       49.55      2.79 o 
   4   1   4        2.19        2.08      2.47 o 
   5   1   4       61.52       63.35      8.40 o 
   0   2   4       16.93       19.33      0.94 o 
   1   2   4      612.51      563.24      6.04 o 
   2   2   4     1937.40     1975.44     22.42 o 
   3   2   4      212.24      209.87      4.57 o 
   4   2   4      174.35      152.72      4.70 o 
   5   2   4       84.50       96.30      9.24 o 
   0   3   4       15.28       14.88      0.93 o 
   1   3   4     2466.49     2376.11     23.84 o 
   2   3   4      820.32      840.29      9.72 o 
   3   3   4      136.81      132.01      3.54 o 
   4   3   4      294.92      273.75      6.30 o 
   5   3   4      154.17      168.96     10.52 o 
   0   4   4       15.07       14.12      0.99 o 
   1   4   4     2353.08     2250.93     19.69 o 
   2   4   4      466.60      466.16      5.62 o 
   3   4   4       22.77       17.99      1.86 o 
   4   4   4       71.92       69.41      4.24 o 
   5   4   4      105.70      118.88     10.18 o 
   0   5   4      616.92      629.70      8.83 o 
   1   5   4      149.48      149.94      2.13 o 
   2   5   4      590.62      634.79      7.18 o 
   3   5   4       39.03       36.19      3.23 o 
   4   5   4       64.28       73.62      4.95 o 
   5   5   4       67.91       80.90      9.33 o 
   0   6   4     1785.26     1834.21     23.85 o 
   1   6   4      834.87      864.29      7.95 o 
   2   6   4     1512.02     1601.60     18.62 o 
   3   6   4      132.51      124.13      3.85 o 
   4   6   4       20.60       13.92      5.65 o 
   5   6   4        0.69        7.76      8.05 o 
   0   7   4      530.49      531.38      7.85 o 
   1   7   4       22.12       22.17      1.08 o 
   2   7   4       95.79      104.24      2.52 o 
   3   7   4        6.39        4.60      2.23 o 
   4   7   4      130.95      127.64      9.10 o 
   5   7   4       32.90       33.24      8.90 o 
   0   8   4      258.85      294.05      5.34 o 
   1   8   4     1168.39     1278.28     12.47 o 
   2   8   4      625.42      635.92      8.64 o 
   3   8   4      161.94      146.29      4.89 o 
   4   8   4       44.14       34.59      8.04 o 
   5   8   4       99.94      105.60     13.65 o 
   0   9   4      172.86      181.91      4.27 o 
   1   9   4      467.24      477.02      5.58 o 
   2   9   4      198.10      184.24      3.73 o 
   3   9   4       12.08       11.69      2.81 o 
   4   9   4        0.75      -12.71      7.40 o 
   5   9   4      165.63      194.73     17.46 o 
   0  10   4      219.13      239.12      5.04 o 
   1  10   4      188.48      196.57      3.14 o 
   2  10   4       31.62       31.39      2.47 o 
   3  10   4      164.32      158.49      5.77 o 
   4  10   4        2.45        7.15      7.28 o 
   5  10   4       53.80       86.12     11.70 o 
   0  11   4      303.19      307.03      5.76 o 
   1  11   4      125.70      134.38      2.72 o 
   2  11   4      872.20      863.07     14.35 o 
   3  11   4      134.10      135.04      6.86 o 
   4  11   4      107.95      126.05     12.33 o 
   5  11   4       91.24      107.99     12.74 o 
   0  12   4      160.46      166.47      4.06 o 
   1  12   4      273.70      275.55      4.71 o 
   2  12   4      141.88      135.16      5.17 o 
   3  12   4      208.78      191.45      9.75 o 
   4  12   4       65.03       74.24     10.01 o 
   0  13   4      194.27      194.06      5.20 o 
   1  13   4      493.73      496.31      7.92 o 
   2  13   4      375.28      365.67      8.99 o 
   3  13   4      112.68      106.99      9.04 o 
   4  13   4       16.78       28.08      9.37 o 
   0  14   4      146.83      143.79      6.81 o 
   1  14   4      627.44      642.20     11.23 o 
   2  14   4      166.62      170.38      6.10 o 
   3  14   4      167.80      147.97      9.50 o 
   4  14   4       54.77       61.44      9.59 o 
   0  15   4       43.38       43.12      7.01 o 
   1  15   4       84.29       92.80      4.51 o 
   2  15   4      407.74      367.91     10.57 o 
   3  15   4      371.40      332.89     15.61 o 
   4  15   4       55.22       62.70      9.86 o 
   0  16   4      773.51      760.56     31.63 o 
   1  16   4       51.90       46.30      4.75 o 
   2  16   4      128.56      121.78      6.87 o 
   3  16   4       44.47       27.76      8.19 o 
   4  16   4       38.87       48.38      8.73 o 
   0  17   4       26.62       41.43     12.06 o 
   1  17   4        5.58        5.04      4.53 o 
   2  17   4       47.63       43.45      6.37 o 
   3  17   4       11.40       13.27      9.68 o 
   0  18   4      108.53      118.11     30.15 o 
   1  18   4      118.65      106.51      8.54 o 
   2  18   4       65.56       54.63      8.94 o 
   3  18   4       63.73       69.74     10.57 o 
   0  19   4       17.94       -0.87     12.47 o 
   1  19   4        2.93       -3.95      7.70 o 
   2  19   4       18.10        9.51     12.46 o 
   3  19   4       17.87       26.92     13.42 o 
   0  20   4      111.46      146.18     19.69 o 
   1  20   4        2.90       -7.21      6.94 o 
   2  20   4       65.15       75.50     10.62 o 
   3  20   4        5.10       20.87     12.51 o 
   0  21   4        2.25      -16.33     13.61 o 
   1  21   4        4.93      -15.34      9.56 o 
   2  21   4       12.98       28.69     10.48 o 
   0  22   4      150.04      133.96     21.13 o 
   1  22   4        9.07      -11.01     10.16 o 
   0  23   4        0.93      -20.87     15.77 o 
   1  23   4       51.89       39.40     13.20 o 
   1   0   5     5063.93     5018.04     63.10 o 
   2   0   5      631.94      648.98     11.16 o 
   3   0   5      219.28      216.24      6.64 o 
   4   0   5       60.11       55.65      4.90 o 
   5   0   5       12.63        6.77      7.80 o 
   0   1   5       48.11       49.14      1.46 o 
   1   1   5     1724.99     1611.87     17.85 o 
   2   1   5     1894.99     1891.55     20.91 o 
   3   1   5       35.76       33.08      2.54 o 
   4   1   5       46.56       37.18      3.75 o 
   5   1   5       28.51       40.28      7.30 o 
   0   2   5       35.33       43.10      1.76 o 
   1   2   5      332.95      322.01      4.28 o 
   2   2   5     3014.27     3044.17     29.19 o 
   3   2   5        0.86       -1.51      1.49 o 
   4   2   5      224.01      197.70      7.19 o 
   5   2   5       10.66       25.25      7.66 o 
   0   3   5       86.27       78.03      1.74 o 
   1   3   5      611.37      607.28      7.29 o 
   2   3   5      489.68      474.86      5.51 o 
   3   3   5      106.66      106.79      3.34 o 
   4   3   5       47.28       47.97      4.39 o 
   5   3   5      109.63      124.59     12.50 o 
   0   4   5      181.28      190.89      2.95 o 
   1   4   5      178.29      195.05      2.34 o 
   2   4   5      483.36      466.58      5.80 o 
   3   4   5        6.37        3.67      1.55 o 
   4   4   5      138.82      136.89      5.09 o 
   5   4   5      101.53      113.51     10.04 o 
   0   5   5       47.96       49.32      1.62 o 
   1   5   5     1217.65     1259.80     11.21 o 
   2   5   5      527.91      540.60      6.37 o 
   3   5   5       83.79       82.47      3.22 o 
   4   5   5        2.43        4.39      3.23 o 
   5   5   5      158.26      165.46     12.15 o 
   0   6   5       87.79       82.09      2.16 o 
   1   6   5      496.75      520.39      5.37 o 
   2   6   5       76.08       83.58      2.52 o 
   3   6   5      112.19      108.88      3.86 o 
   4   6   5       27.11       19.68      4.15 o 
   5   6   5       59.11       62.82      9.52 o 
   0   7   5      428.82      450.38      6.93 o 
   1   7   5      300.25      320.27      3.77 o 
   2   7   5     1082.97     1098.64     12.67 o 
   3   7   5      121.70      123.31      4.30 o 
   4   7   5       55.61       58.47      8.33 o 
   5   7   5        5.43       12.09      7.92 o 
   0   8   5      311.14      321.28      6.06 o 
   1   8   5      817.89      845.10      9.13 o 
   2   8   5      464.17      432.16      6.74 o 
   3   8   5      102.13      103.13      4.64 o 
   4   8   5       18.50       13.78      6.73 o 
   5   8   5        5.34       15.41      7.93 o 
   0   9   5      434.29      485.65      8.10 o 
   1   9   5      642.64      713.26      8.03 o 
   2   9   5        4.60        1.81      1.50 o 
   3   9   5      193.98      185.45      5.58 o 
   4   9   5        0.72       -3.96      6.30 o 
   5   9   5      170.96      179.89     21.48 o 
   0  10   5      608.79      634.02     10.33 o 
   1  10   5       57.92       61.43      1.85 o 
   2  10   5      135.06      133.19      4.01 o 
   3  10   5      438.95      409.66     10.29 o 
   4  10   5      112.46      125.38     10.30 o 
   5  10   5       56.71       76.11     17.57 o 
   0  11   5        5.29        5.13      1.24 o 
   1  11   5       77.98       78.33      2.19 o 
   2  11   5     1133.56     1083.34     18.20 o 
   3  11   5      266.96      244.18      7.73 o 
   4  11   5      141.35      152.71     12.13 o 
   5  11   5       21.90       55.65     13.76 o 
   0  12   5       62.33       53.55      2.82 o 
   1  12   5      215.78      226.52      4.34 o 
   2  12   5      123.64      115.51      4.84 o 
   3  12   5      235.80      216.01      9.38 o 
   4  12   5       10.08       13.37      7.54 o 
   0  13   5        6.31        5.33      1.98 o 
   1  13   5     1604.21     1638.16     22.64 o 
   2  13   5       39.88       24.48      3.38 o 
   3  13   5       86.51       78.75      9.66 o 
   4  13   5       60.51       79.84     10.94 o 
   0  14   5       61.88       57.99      4.81 o 
   1  14   5       58.70       63.02      4.02 o 
   2  14   5      104.72      102.38      5.17 o 
   3  14   5      136.07      126.31     10.46 o 
   4  14   5       66.12       93.12     12.36 o 
   0  15   5      321.73      303.41     13.72 o 
   1  15   5      167.21      177.24      5.65 o 
   2  15   5      227.25      207.10      8.37 o 
   3  15   5       30.20       35.99      8.40 o 
   4  15   5       23.00       41.62      8.93 o 
   0  16   5       79.94       59.68     11.97 o 
   1  16   5        9.47        4.94      3.60 o 
   2  16   5        7.49       -1.49      5.30 o 
   3  16   5      115.82      113.24     11.49 o 
   4  16   5       11.71       41.81      8.13 o 
   0  17   5      322.40      336.71     19.98 o 
   1  17   5       82.27       86.17      6.83 o 
   2  17   5       20.95       18.97      5.95 o 
   3  17   5       73.30       75.66     10.21 o 
   0  18   5        0.05       -6.12     11.03 o 
   1  18   5       98.25       99.13      8.52 o 
   2  18   5        5.69       -1.08      7.80 o 
   3  18   5       63.94       72.97     11.95 o 
   0  19   5       69.66       83.86     16.05 o 
   1  19   5        5.53       -3.68      6.08 o 
   2  19   5      106.78      104.84     12.50 o 
   3  19   5       32.50       28.59      9.27 o 
   0  20   5       63.19       72.09     16.30 o 
   1  20   5       37.73       23.36     12.27 o 
   2  20   5       91.28       91.11     18.52 o 
   0  21   5       28.04       19.53     15.43 o 
   1  21   5      140.85      140.21     10.79 o 
   2  21   5       26.21       22.68     10.39 o 
   0  22   5       14.89       -6.84     15.64 o 
   1  22   5       44.85       30.63     11.87 o 
   0  23   5      102.64       94.42     12.87 o 
   0   0   6      562.43      560.27     11.96 o 
   1   0   6       38.18       38.08      1.65 o 
   2   0   6     2965.62     2897.63     36.53 o 
   3   0   6       41.23       36.02      3.55 o 
   4   0   6      240.39      228.63      7.93 o 
   5   0   6       20.35       26.09     16.85 o 
   0   1   6     9045.39     8797.21     99.86 o 
   1   1   6     2309.84     2348.48     23.36 o 
   2   1   6      552.71      567.17      6.13 o 
   3   1   6       44.21       46.87      2.70 o 
   4   1   6       32.11       24.85      2.89 o 
   5   1   6      239.82      228.03      9.65 o 
   0   2   6      214.31      217.72      3.19 o 
   1   2   6     1992.88     1993.81     20.98 o 
   2   2   6      143.45      129.04      2.41 o 
   3   2   6       86.47       85.57      3.24 o 
   4   2   6       59.10       66.68      3.90 o 
   5   2   6       83.97       95.13      9.20 o 
   0   3   6      260.79      265.58      3.74 o 
   1   3   6      466.04      476.50      5.27 o 
   2   3   6     2533.80     2511.27     25.40 o 
   3   3   6       12.13        8.57      1.81 o 
   4   3   6       76.46       76.46      5.72 o 
   5   3   6      100.43      110.10     13.08 o 
   0   4   6        2.59        2.58      0.87 o 
   1   4   6     1627.36     1703.46     14.77 o 
   2   4   6      387.68      388.65      5.11 o 
   3   4   6      878.31      884.19     12.46 o 
   4   4   6       84.94       87.65      5.04 o 
   5   4   6       96.49      110.67     15.17 o 
   0   5   6      169.94      172.31      2.90 o 
   1   5   6     1195.23     1246.20     10.68 o 
   2   5   6      746.52      764.80      8.76 o 
   3   5   6      103.65      106.18      3.59 o 
   4   5   6      194.44      189.02      6.77 o 
   5   5   6      133.06      158.73     15.11 o 
   0   6   6      162.04      142.21      2.78 o 
   1   6   6     2009.95     2055.87     17.45 o 
   2   6   6      472.09      487.63      6.14 o 
   3   6   6      559.63      546.89      9.12 o 
   4   6   6       29.60       23.40      4.39 o 
   5   6   6       99.48      118.73     11.36 o 
   0   7   6      163.74      171.84      3.41 o 
   1   7   6       52.69       61.48      1.54 o 
   2   7   6      802.42      821.70     10.21 o 
   3   7   6       22.25       22.52      2.62 o 
   4   7   6       65.21       65.95      6.59 o 
   5   7   6       43.18       46.43      9.29 o 
   0   8   6     1159.64     1217.08     17.56 o 
   1   8   6      776.16      807.30      8.85 o 
   2   8   6      113.72      109.68      3.13 o 
   3   8   6      219.73      212.29      5.57 o 
   4   8   6       41.18       29.03      7.59 o 
   5   8   6       22.45       25.18      9.31 o 
   0   9   6      567.56      552.37      9.51 o 
   1   9   6      233.38      235.30      3.53 o 
   2   9   6       25.50       24.36      2.25 o 
   3   9   6       60.62       64.28      5.10 o 
   4   9   6       44.35       40.10      7.86 o 
   5   9   6       98.56      119.36     12.28 o 
   0  10   6      656.16      687.61     11.56 o 
   1  10   6      623.30      655.22      8.03 o 
   2  10   6      635.35      631.06     10.53 o 
   3  10   6      101.17       96.93      5.66 o 
   4  10   6       95.43      109.29     11.91 o 
   5  10   6       87.98      102.76     33.88 o 
   0  11   6       16.96       17.22      1.95 o 
   1  11   6       14.68       16.25      1.59 o 
   2  11   6     1397.64     1385.02     21.15 o 
   3  11   6       61.05       54.99      5.08 o 
   4  11   6       14.49       21.48      7.56 o 
   5  11   6       33.86       67.55     19.00 o 
   0  12   6     1117.38     1111.57     17.91 o 
   1  12   6      295.42      296.65      5.33 o 
   2  12   6       25.67       24.92      3.30 o 
   3  12   6       95.36       81.57      6.04 o 
   4  12   6       36.39       46.94      9.04 o 
   0  13   6       30.85       32.20      2.78 o 
   1  13   6      754.00      780.82     11.71 o 
   2  13   6       79.44       83.48      4.74 o 
   3  13   6      146.97      133.05     10.95 o 
   4  13   6       11.12       32.46      9.94 o 
   0  14   6      226.34      232.55      8.81 o 
   1  14   6      638.17      648.07     11.94 o 
   2  14   6        3.32        6.06      3.48 o 
   3  14   6      243.51      217.45     12.65 o 
   4  14   6      137.68      145.61     11.43 o 
   0  15   6       38.32       42.75      7.04 o 
   1  15   6       96.10       98.26      5.10 o 
   2  15   6      357.90      343.18      9.21 o 
   3  15   6       20.94       29.48      7.86 o 
   4  15   6      126.10      129.07     11.58 o 
   0  16   6       72.94       67.26      8.58 o 
   1  16   6       63.29       71.84      5.48 o 
   2  16   6       99.76       90.56      8.19 o 
   3  16   6      178.77      166.94     12.02 o 
   4  16   6       12.41       28.27     12.10 o 
   0  17   6      123.55      110.48     15.49 o 
   1  17   6      147.97      140.49      8.43 o 
   2  17   6       21.41       17.86      6.21 o 
   3  17   6       20.97       21.46      7.91 o 
   0  18   6        1.12      -15.31     10.56 o 
   1  18   6        4.50       -0.59      5.87 o 
   2  18   6       43.01       36.62     11.77 o 
   3  18   6       29.20       17.30     10.23 o 
   0  19   6        1.82      -14.52     11.62 o 
   1  19   6       28.38       12.39      6.83 o 
   2  19   6      110.28      106.33     12.54 o 
   3  19   6       22.73       22.45      8.95 o 
   0  20   6       26.47       27.92     14.99 o 
   1  20   6       73.07       75.71      8.89 o 
   2  20   6       33.52       38.50     10.52 o 
   0  21   6        4.43      -22.03     13.49 o 
   1  21   6       64.03       53.43      8.87 o 
   2  21   6       43.73       41.24     11.10 o 
   0  22   6       13.18      -11.41      9.35 o 
   1  22   6       90.50       81.68     10.82 o 
   0  23   6       26.30        9.23     18.74 o 
   1   0   7      398.44      394.69      7.06 o 
   2   0   7     1095.30     1072.13     15.19 o 
   3   0   7      112.97      119.43      5.23 o 
   4   0   7        9.53       11.14      3.67 o 
   5   0   7       12.28       28.28     25.24 o 
   0   1   7       19.17       19.25      1.17 o 
   1   1   7      559.35      554.14      5.20 o 
   2   1   7     3080.43     3024.36     29.17 o 
   3   1   7       16.29       13.17      2.10 o 
   4   1   7       31.96       35.97      3.98 o 
   5   1   7       52.72       55.16     11.77 o 
   0   2   7      143.49      155.07      2.75 o 
   1   2   7      254.60      263.89      3.47 o 
   2   2   7      145.12      149.23      2.96 o 
   3   2   7       99.06      101.78      3.67 o 
   4   2   7      151.73      150.90      7.21 o 
   5   2   7       16.52       28.29      7.09 o 
   0   3   7       73.78       86.30      2.00 o 
   1   3   7     2086.71     2246.70     20.26 o 
   2   3   7      571.85      580.74      6.97 o 
   3   3   7      271.81      256.04      5.52 o 
   4   3   7      632.27      630.01     11.38 o 
   5   3   7       21.31       20.69      6.48 o 
   0   4   7      765.18      828.14     10.13 o 
   1   4   7      595.54      696.15      6.75 o 
   2   4   7     1230.90     1286.73     13.43 o 
   3   4   7       33.32       31.94      2.58 o 
   4   4   7       25.85       28.33      4.04 o 
   5   4   7      228.23      196.91     14.58 o 
   0   5   7      423.35      434.81      5.76 o 
   1   5   7     1731.73     1828.24     15.64 o 
   2   5   7       54.45       52.16      1.97 o 
   3   5   7      302.77      270.61      5.84 o 
   4   5   7      150.99      153.70      6.47 o 
   5   5   7        9.59       28.61      9.90 o 
   0   6   7       82.83       83.69      2.15 o 
   1   6   7      105.76      109.36      1.85 o 
   2   6   7      148.65      143.57      2.97 o 
   3   6   7        2.16        3.11      2.23 o 
   4   6   7       52.48       55.24      4.84 o 
   5   6   7       15.79       16.84     10.29 o 
   0   7   7      194.19      184.85      3.40 o 
   1   7   7      611.03      627.09      6.34 o 
   2   7   7      109.85      119.40      3.05 o 
   3   7   7       29.33       24.77      2.93 o 
   4   7   7       49.37       46.24      7.38 o 
   5   7   7       15.99       14.26      9.86 o 
   0   8   7       18.88       23.98      1.64 o 
   1   8   7       37.91       40.04      1.42 o 
   2   8   7      105.01      106.57      2.99 o 
   3   8   7      290.64      283.16      6.49 o 
   4   8   7       53.76       60.03      8.23 o 
   5   8   7       41.96       32.25     10.62 o 
   0   9   7      174.25      184.52      4.20 o 
   1   9   7       47.34       54.95      1.79 o 
   2   9   7      182.37      170.61      4.20 o 
   3   9   7       10.21        8.11      3.43 o 
   4   9   7        9.48        9.16      6.62 o 
   5   9   7        7.02       22.79     11.87 o 
   0  10   7      721.86      707.70     12.67 o 
   1  10   7      346.53      354.90      5.10 o 
   2  10   7      876.86      862.90     13.59 o 
   3  10   7       74.28       73.81      5.52 o 
   4  10   7       14.21       17.25      6.97 o 
   5  10   7       25.28       14.31     16.43 o 
   0  11   7      271.70      266.35      5.94 o 
   1  11   7      469.82      471.15      6.81 o 
   2  11   7      138.27      127.57      4.53 o 
   3  11   7       24.50       16.29      4.35 o 
   4  11   7       40.52       56.96      9.32 o 
   0  12   7     2591.59     2481.64     35.19 o 
   1  12   7      606.69      583.45      9.32 o 
   2  12   7       94.64      102.37      4.86 o 
   3  12   7       25.71       23.98      4.48 o 
   4  12   7       68.00       92.38     14.16 o 
   0  13   7      281.95      280.94      7.58 o 
   1  13   7      262.07      251.71      5.81 o 
   2  13   7      312.95      293.68      8.11 o 
   3  13   7       65.53       60.83      5.73 o 
   4  13   7       98.04      122.17     16.47 o 
   0  14   7     1335.33     1338.16     28.89 o 
   1  14   7      377.42      374.10      8.29 o 
   2  14   7       24.95       22.94      4.22 o 
   3  14   7       62.66       67.19      9.58 o 
   4  14   7      217.54      211.47     12.90 o 
   0  15   7      130.50      140.61      7.65 o 
   1  15   7      287.69      291.67      7.35 o 
   2  15   7       91.94       77.07      6.91 o 
   3  15   7       33.70       40.31      9.72 o 
   4  15   7      142.18      154.86     46.39 o 
   0  16   7        9.81       16.53      6.34 o 
   1  16   7       42.12       38.20      6.12 o 
   2  16   7      203.02      205.08     10.03 o 
   3  16   7       22.74       24.09      8.01 o 
   4  16   7        0.51       18.08     10.17 o 
   0  17   7       10.83        0.11      9.71 o 
   1  17   7       13.25        3.82      6.24 o 
   2  17   7        5.66        4.86      5.99 o 
   3  17   7       25.52       49.01      9.52 o 
   0  18   7      237.25      219.72     17.23 o 
   1  18   7      140.01      161.19     10.65 o 
   2  18   7      111.14      131.84     15.24 o 
   3  18   7        9.40       21.86      7.97 o 
   0  19   7       85.61      121.27     17.37 o 
   1  19   7       19.49       21.41      7.29 o 
   2  19   7       42.54       40.33      9.89 o 
   3  19   7       51.59       46.29     11.50 o 
   0  20   7      400.05      475.50     44.10 o 
   1  20   7      228.74      263.44     12.61 o 
   2  20   7       11.58       11.57     14.81 o 
   0  21   7        4.71        5.25      9.51 o 
   1  21   7        7.61       -1.58      7.93 o 
   2  21   7        0.34       -3.68     10.63 o 
   0  22   7        0.34      -14.43     10.37 o 
   1  22   7        2.39      -16.46     10.77 o 
   0   0   8      197.85      203.25      4.82 o 
   1   0   8      885.52      892.49     11.18 o 
   2   0   8     1613.36     1636.64     25.44 o 
   3   0   8        9.36        7.20      2.89 o 
   4   0   8        0.09        1.63      4.53 o 
   5   0   8       10.38       14.81      7.80 o 
   0   1   8      129.72      127.01      2.73 o 
   1   1   8       41.15       48.00      1.19 o 
   2   1   8     1176.81     1135.52     12.97 o 
   3   1   8      297.30      296.76      5.86 o 
   4   1   8       90.10       94.90      6.54 o 
   5   1   8       14.54       24.98      9.03 o 
   0   2   8      242.03      251.56      3.88 o 
   1   2   8      892.59      886.62      8.79 o 
   2   2   8      291.69      276.17      4.33 o 
   3   2   8      856.19      807.58     12.23 o 
   4   2   8      437.10      425.64     12.97 o 
   5   2   8       29.22       26.14      7.20 o 
   0   3   8        3.02        5.34      0.99 o 
   1   3   8     2198.58     2348.14     21.14 o 
   2   3   8      535.31      526.52      6.95 o 
   3   3   8       82.48       83.22      3.51 o 
   4   3   8      215.76      229.85      7.04 o 
   5   3   8       18.13       29.35      7.71 o 
   0   4   8     1563.13     1711.15     19.89 o 
   1   4   8      209.59      235.67      3.06 o 
   2   4   8       67.03       60.36      2.12 o 
   3   4   8        5.26        5.29      2.15 o 
   4   4   8      107.32      111.50      5.92 o 
   5   4   8        0.63       14.73      7.52 o 
   0   5   8        3.73        4.69      1.03 o 
   1   5   8     1086.18     1223.05     11.12 o 
   2   5   8       63.16       68.71      2.33 o 
   3   5   8        5.83        4.22      2.30 o 
   4   5   8       19.19       16.13      3.68 o 
   5   5   8       70.23       65.45     11.15 o 
   0   6   8     1572.09     1650.06     19.61 o 
   1   6   8      118.52      102.19      1.99 o 
   2   6   8        9.01       10.40      1.39 o 
   3   6   8      140.97      139.30      4.67 o 
   4   6   8        7.38       10.68      3.65 o 
   5   6   8       50.15       41.23     10.26 o 
   0   7   8      123.96      118.81      2.72 o 
   1   7   8      414.63      425.97      4.79 o 
   2   7   8      154.30      156.97      3.52 o 
   3   7   8        2.02       -0.06      2.24 o 
   4   7   8       72.33       77.40      6.31 o 
   5   7   8       33.00       32.26     10.00 o 
   0   8   8       14.32       16.22      1.58 o 
   1   8   8      548.74      529.33      5.96 o 
   2   8   8      245.51      254.05      5.10 o 
   3   8   8       63.56       61.61      3.82 o 
   4   8   8       11.08        9.13      4.81 o 
   5   8   8        4.86        8.05      9.27 o 
   0   9   8       23.14       21.04      1.91 o 
   1   9   8      158.72      165.22      3.08 o 
   2   9   8      124.96      132.40      3.92 o 
   3   9   8       55.01       53.33      5.00 o 
   4   9   8       14.04       12.87      6.55 o 
   5   9   8       12.27        8.60     15.83 o 
   0  10   8       23.06       20.19      1.92 o 
   1  10   8      163.04      171.90      3.26 o 
   2  10   8      650.64      629.56     11.33 o 
   3  10   8      152.06      146.26      6.74 o 
   4  10   8        2.13        3.84      6.51 o 
   5  10   8       71.68       70.48     14.22 o 
   0  11   8       12.62       11.92      2.00 o 
   1  11   8      809.34      821.25     11.99 o 
   2  11   8       96.53       96.23      4.63 o 
   3  11   8        3.67        8.47      3.99 o 
   4  11   8      133.90      152.62     10.97 o 
   0  12   8      486.66      489.06     10.08 o 
   1  12   8      272.99      271.78      5.98 o 
   2  12   8      280.76      265.22      7.62 o 
   3  12   8      144.15      131.45     11.13 o 
   4  12   8       32.07       44.68      9.19 o 
   0  13   8      556.77      568.15     14.65 o 
   1  13   8      719.29      722.32     11.66 o 
   2  13   8       34.59       36.49      5.46 o 
   3  13   8       40.40       32.90      6.05 o 
   4  13   8      143.52      161.21     12.64 o 
   0  14   8      623.36      606.23     34.94 o 
   1  14   8      124.16      120.82      4.59 o 
   2  14   8      137.36      133.58      6.65 o 
   3  14   8       35.52       35.48      6.51 o 
   4  14   8       32.83       54.99     13.76 o 
   0  15   8        2.11        7.17      3.67 o 
   1  15   8      108.92      117.15      6.75 o 
   2  15   8       42.51       53.26      6.94 o 
   3  15   8      125.83      124.61     13.52 o 
   4  15   8       43.15       67.04      9.93 o 
   0  16   8       43.98       44.06      7.80 o 
   1  16   8       60.72       54.83      6.64 o 
   2  16   8       45.30       47.54      7.17 o 
   3  16   8        4.78        9.73      9.26 o 
   0  17   8      163.02      179.51     11.59 o 
   1  17   8      349.43      341.90     11.81 o 
   2  17   8       13.95       12.68      6.24 o 
   3  17   8        3.34        9.03     13.47 o 
   0  18   8       14.26       14.82      8.01 o 
   1  18   8       75.06       97.55      9.35 o 
   2  18   8      121.66      116.44      9.67 o 
   3  18   8       46.03       38.54     15.11 o 
   0  19   8        7.81        7.45      8.22 o 
   1  19   8       54.61       60.26      8.79 o 
   2  19   8       66.83       70.62      9.92 o 
   3  19   8       21.74       44.38      9.71 o 
   0  20   8       69.05       98.08     16.86 o 
   1  20   8       13.39       12.10      9.79 o 
   2  20   8        5.74        2.89     15.54 o 
   0  21   8       71.62       68.06     11.43 o 
   1  21   8       29.37       37.07     10.61 o 
   2  21   8       38.39       35.56     11.03 o 
   0  22   8       61.54       71.68     12.11 o 
   1  22   8       29.53       37.32     13.03 o 
   1   0   9       68.47       68.37      2.46 o 
   2   0   9        5.88        8.29      1.56 o 
   3   0   9     1479.15     1457.20     29.70 o 
   4   0   9       91.43       92.37     10.89 o 
   5   0   9       16.60       20.20     18.62 o 
   0   1   9      252.10      285.86      4.68 o 
   1   1   9       76.98       68.19      1.69 o 
   2   1   9     1525.85     1442.45     17.87 o 
   3   1   9      669.41      668.53     11.80 o 
   4   1   9       72.57       73.25      6.84 o 
   5   1   9        7.49       17.20     10.50 o 
   0   2   9      427.04      465.15      6.14 o 
   1   2   9      177.90      152.94      2.02 o 
   2   2   9      511.12      506.70      6.79 o 
   3   2   9      276.73      264.81      6.48 o 
   4   2   9      122.30      119.19      7.56 o 
   5   2   9        8.10       21.82      7.85 o 
   0   3   9       19.34       28.68      1.68 o 
   1   3   9      441.81      485.12      5.01 o 
   2   3   9       43.64       45.32      1.90 o 
   3   3   9       59.93       60.96      3.51 o 
   4   3   9      378.86      382.84     12.00 o 
   5   3   9        7.80       18.51      6.98 o 
   0   4   9      602.61      684.18      8.49 o 
   1   4   9      351.20      362.11      4.27 o 
   2   4   9      392.75      381.02      5.95 o 
   3   4   9     1278.51     1259.98     18.60 o 
   4   4   9       21.85       17.56      4.76 o 
   5   4   9       10.56       11.15      6.53 o 
   0   5   9     3251.03     3661.95     41.35 o 
   1   5   9       23.76       24.92      1.11 o 
   2   5   9      268.52      256.05      4.50 o 
   3   5   9       80.03       81.44      4.10 o 
   4   5   9      639.72      581.91     20.24 o 
   5   5   9        2.85        9.63      6.19 o 
   0   6   9     2661.05     2891.95     34.59 o 
   1   6   9      781.49      857.08      9.09 o 
   2   6   9      154.25      151.87      3.38 o 
   3   6   9      570.93      546.59      9.87 o 
   4   6   9       25.12       26.91      4.74 o 
   5   6   9       20.37       21.82      9.42 o 
   0   7   9      156.98      181.42      3.67 o 
   1   7   9       16.50       16.72      1.25 o 
   2   7   9      328.75      321.23      5.84 o 
   3   7   9      362.66      332.09      7.27 o 
   4   7   9       31.40       27.90      4.91 o 
   5   7   9       46.04       52.61     11.34 o 
   0   8   9        8.69        8.81      1.33 o 
   1   8   9      290.04      283.23      4.18 o 
   2   8   9      209.55      205.89      4.91 o 
   3   8   9       11.85       12.63      3.02 o 
   4   8   9       24.55       21.25      5.53 o 
   5   8   9       23.82       25.04      9.84 o 
   0   9   9       76.90       79.45      2.98 o 
   1   9   9       88.32       85.70      2.56 o 
   2   9   9      283.91      272.12      5.85 o 
   3   9   9      123.84      132.06      5.94 o 
   4   9   9        4.92        6.47      5.39 o 
   5   9   9       13.04       16.85      9.31 o 
   0  10   9      753.16      756.64     11.88 o 
   1  10   9       96.49      103.05      3.06 o 
   2  10   9      110.12      108.75      4.45 o 
   3  10   9      195.31      167.49      6.89 o 
   4  10   9        8.15       18.55      9.26 o 
   0  11   9       94.22       89.51      4.83 o 
   1  11   9     1048.80     1063.81     14.21 o 
   2  11   9      199.32      193.13      5.93 o 
   3  11   9       59.91       45.56      5.31 o 
   4  11   9       37.64       40.69     10.13 o 
   0  12   9      428.69      419.55     11.93 o 
   1  12   9       63.90       75.93      3.69 o 
   2  12   9      199.74      166.64      6.52 o 
   3  12   9      139.89      139.15      8.97 o 
   4  12   9       32.73       41.61      8.58 o 
   0  13   9     5246.14     5395.39    100.13 o 
   1  13   9       88.79       94.21      4.22 o 
   2  13   9       34.05       32.59      4.22 o 
   3  13   9       15.40       20.59      6.17 o 
   4  13   9       21.38       33.02      8.35 o 
   0  14   9        0.02       -1.40      3.19 o 
   1  14   9      363.26      344.57      7.54 o 
   2  14   9       23.55       19.01      5.71 o 
   3  14   9        0.67        3.77      5.55 o 
   4  14   9      121.00      137.61     11.89 o 
   0  15   9      470.46      456.55     18.39 o 
   1  15   9      293.75      302.41     10.52 o 
   2  15   9       80.70       84.26      8.04 o 
   3  15   9       46.26       41.89      9.15 o 
   4  15   9        7.56       30.79      7.89 o 
   0  16   9       90.89      102.08      9.16 o 
   1  16   9       77.65       98.37      9.90 o 
   2  16   9        1.99       -0.65      5.55 o 
   3  16   9       11.49       18.17      7.68 o 
   0  17   9       10.73       11.17      8.50 o 
   1  17   9       94.93      100.49      8.96 o 
   2  17   9        3.71        9.27      6.21 o 
   3  17   9        6.46        7.37      8.11 o 
   0  18   9       15.13       10.88      7.94 o 
   1  18   9       15.48       15.48      6.82 o 
   2  18   9       17.95       23.68      7.25 o 
   3  18   9       33.34       31.58      8.93 o 
   0  19   9        0.91       -6.03      7.54 o 
   1  19   9        4.41       -4.89      6.74 o 
   2  19   9       77.29       86.04      9.44 o 
   0  20   9       55.72       56.51     10.83 o 
   1  20   9       36.31       45.80      8.98 o 
   2  20   9       15.46       10.17     12.78 o 
   0  21   9      152.85      185.41     15.92 o 
   1  21   9       88.23       86.23     12.33 o 
   0  22   9        0.27       -8.13     10.10 o 
   1  22   9       63.77       63.77     10.48 o 
   0   0  10       53.68       59.38      2.91 o 
   1   0  10     1494.73     1509.90     18.34 o 
   2   0  10        1.22        2.64      2.41 o 
   3   0  10      389.33      366.85     16.28 o 
   4   0  10       25.60       30.05      8.25 o 
   5   0  10        4.91       19.55     18.89 o 
   0   1  10       41.91       42.50      1.91 o 
   1   1  10      445.97      424.82      4.39 o 
   2   1  10      173.84      189.58      3.85 o 
   3   1  10      149.91      150.95      5.46 o 
   4   1  10       25.37       23.75      4.78 o 
   5   1  10       10.24       21.91     11.81 o 
   0   2  10      297.40      302.29      4.51 o 
   1   2  10       41.41       41.93      1.24 o 
   2   2  10      260.31      259.38      4.62 o 
   3   2  10     1648.79     1615.36     22.83 o 
   4   2  10       16.99       23.79      5.54 o 
   5   2  10       43.70       43.80      9.44 o 
   0   3  10      125.62      135.46      2.85 o 
   1   3  10      154.84      173.27      2.50 o 
   2   3  10        8.17        9.98      1.53 o 
   3   3  10      516.92      496.35      9.24 o 
   4   3  10      277.79      268.37     10.86 o 
   5   3  10        6.70       15.44      6.32 o 
   0   4  10     2494.79     2842.04     31.32 o 
   1   4  10      542.90      588.18      6.31 o 
   2   4  10       79.82       81.94      2.62 o 
   3   4  10      178.85      185.28      5.28 o 
   4   4  10      124.18      123.84      8.14 o 
   5   4  10        0.51        9.05      5.28 o 
   0   5  10        4.52        5.76      1.34 o 
   1   5  10      433.61      459.43      5.35 o 
   2   5  10       81.56       85.08      2.74 o 
   3   5  10      152.75      147.87      4.90 o 
   4   5  10       94.21       92.14      7.46 o 
   5   5  10       10.39        9.46      6.86 o 
   0   6  10      279.83      295.39      5.23 o 
   1   6  10      433.14      449.14      5.31 o 
   2   6  10       49.69       52.18      2.66 o 
   3   6  10      225.01      222.71      5.84 o 
   4   6  10       64.59       57.66      9.09 o 
   5   6  10       36.74       44.37     10.14 o 
   0   7  10       12.07       16.97      1.56 o 
   1   7  10       74.10       81.83      2.37 o 
   2   7  10      177.68      169.24      4.44 o 
   3   7  10       64.59       68.40      4.49 o 
   4   7  10      145.04      146.59      9.10 o 
   5   7  10       24.60       46.16     10.34 o 
   0   8  10      161.56      176.21      3.75 o 
   1   8  10      371.40      378.59      5.52 o 
   2   8  10      151.96      146.78      4.30 o 
   3   8  10       61.91       70.45      4.58 o 
   4   8  10      107.66      110.01      8.45 o 
   5   8  10       11.98       29.52      9.86 o 
   0   9  10       33.91       33.54      2.63 o 
   1   9  10      382.27      388.19      5.57 o 
   2   9  10       97.50       95.19      3.86 o 
   3   9  10        7.34        9.41      3.91 o 
   4   9  10        9.80       16.04      6.11 o 
   0  10  10     1089.02     1107.43     16.49 o 
   1  10  10      253.63      246.54      4.78 o 
   2  10  10      234.44      221.82      5.60 o 
   3  10  10      254.76      241.25      8.24 o 
   4  10  10       54.93       51.09      7.43 o 
   0  11  10      215.98      207.12      5.33 o 
   1  11  10     1372.80     1381.66     19.29 o 
   2  11  10      273.59      250.29      6.90 o 
   3  11  10       54.18       61.19      6.92 o 
   4  11  10       23.25       31.38      8.81 o 
   0  12  10      117.22      119.01      9.12 o 
   1  12  10      849.08      825.44     12.78 o 
   2  12  10       49.60       45.56      4.62 o 
   3  12  10       48.68       46.30      6.84 o 
   4  12  10       16.21       27.98      8.66 o 
   0  13  10      373.61      368.97     13.89 o 
   1  13  10      663.32      659.20     12.10 o 
   2  13  10       25.57       16.86      5.91 o 
   3  13  10        0.53        9.73      5.80 o 
   4  13  10      170.23      194.40     13.77 o 
   0  14  10       55.33       67.36      5.70 o 
   1  14  10      176.49      167.50      5.49 o 
   2  14  10       58.28       64.76      7.25 o 
   3  14  10       30.65       28.16      6.80 o 
   4  14  10      215.84      195.59     12.61 o 
   0  15  10      192.24      183.27      9.16 o 
   1  15  10       66.69       98.19      8.23 o 
   2  15  10       25.00       27.55      6.30 o 
   3  15  10      143.38      156.78     13.72 o 
   4  15  10        6.53       30.74     11.89 o 
   0  16  10        7.50        2.80      5.04 o 
   1  16  10       71.00       87.09      8.14 o 
   2  16  10        3.74        6.66      5.99 o 
   3  16  10       35.10       32.59      9.92 o 
   0  17  10        2.13       -1.70      6.78 o 
   1  17  10       14.25       21.53      6.78 o 
   2  17  10       38.04       47.15      7.65 o 
   3  17  10        9.90       13.19     11.16 o 
   0  18  10      220.15      195.35     21.94 o 
   1  18  10        5.36        0.18      6.74 o 
   2  18  10        3.81       10.22      9.95 o 
   3  18  10        6.00       28.29     17.98 o 
   0  19  10      226.89      265.12     16.57 o 
   1  19  10      153.82      196.78     12.48 o 
   2  19  10       53.17       73.52     10.69 o 
   0  20  10      243.45      287.21     17.62 o 
   1  20  10      150.15      160.97     12.11 o 
   2  20  10       15.45       24.77      7.98 o 
   0  21  10      193.95      219.63     16.54 o 
   1  21  10        4.16       -6.73      7.74 o 
   0  22  10        7.67       12.16     11.31 o 
   1   0  11       58.21       67.29      2.32 o 
   2   0  11      243.13      263.48      7.37 o 
   3   0  11        6.68        9.52      4.19 o 
   4   0  11        0.04       -3.22      6.02 o 
   5   0  11       10.08       34.48     26.57 o 
   0   1  11      109.00      107.60      2.78 o 
   1   1  11      115.18      119.41      2.08 o 
   2   1  11      901.95      904.75     13.32 o 
   3   1  11      612.05      566.19     14.53 o 
   4   1  11       95.49       89.03      7.80 o 
   5   1  11       61.44       58.20      7.30 o 
   0   2  11       25.89       26.14      1.74 o 
   1   2  11      187.50      186.74      2.66 o 
   2   2  11        7.47        7.23      1.50 o 
   3   2  11      153.04      164.94      7.59 o 
   4   2  11       61.30       67.83      7.20 o 
   5   2  11        3.53       15.58      8.08 o 
   0   3  11     2198.99     2375.43     27.61 o 
   1   3  11      802.31      841.08      8.39 o 
   2   3  11       66.80       72.22      2.68 o 
   3   3  11      596.91      572.53     10.79 o 
   4   3  11       85.55       87.51      7.82 o 
   5   3  11        1.01       11.95      6.09 o 
   0   4  11     3083.23     3409.03     40.65 o 
   1   4  11       85.20       89.57      1.87 o 
   2   4  11      148.45      148.96      3.75 o 
   3   4  11      114.67      121.63      5.17 o 
   4   4  11      302.47      262.87     16.60 o 
   5   4  11        9.32       15.95      5.81 o 
   0   5  11      124.05      137.10      3.33 o 
   1   5  11      115.25      113.91      2.17 o 
   2   5  11      103.91      108.67      3.27 o 
   3   5  11       29.15       29.11      3.20 o 
   4   5  11       31.82       32.74      5.99 o 
   5   5  11        2.25       16.34      6.99 o 
   0   6  11        5.19        5.51      1.36 o 
   1   6  11      106.71      105.10      2.34 o 
   2   6  11       45.80       48.10      2.93 o 
   3   6  11       13.82        6.86      2.60 o 
   4   6  11       22.12       31.84      6.05 o 
   5   6  11       33.14       29.90      7.51 o 
   0   7  11      331.37      356.16      6.12 o 
   1   7  11       95.47       97.00      2.20 o 
   2   7  11      104.24      101.30      3.83 o 
   3   7  11       82.29       75.73      5.67 o 
   4   7  11       43.15       28.32      6.03 o 
   5   7  11       46.42       49.47     10.05 o 
   0   8  11      734.53      743.87     11.28 o 
   1   8  11      186.75      185.18      3.60 o 
   2   8  11      327.16      306.02      6.35 o 
   3   8  11       57.87       52.25      4.94 o 
   4   8  11       58.44       56.44      7.03 o 
   5   8  11       50.30       54.82     10.70 o 
   0   9  11       18.57       15.51      1.91 o 
   1   9  11       66.80       65.42      3.10 o 
   2   9  11      151.65      138.42      4.36 o 
   3   9  11       31.04       35.76      4.87 o 
   4   9  11      155.59      164.24     11.23 o 
   0  10  11      293.68      302.80      6.55 o 
   1  10  11      489.58      473.45      8.10 o 
   2  10  11        8.11        5.08      2.53 o 
   3  10  11      108.06      108.56      6.88 o 
   4  10  11       26.64       24.06      7.86 o 
   0  11  11      668.78      686.66     14.57 o 
   1  11  11      378.01      360.94      7.40 o 
   2  11  11       83.59       71.37      4.75 o 
   3  11  11        9.40        2.37      4.95 o 
   4  11  11        3.28       -3.74     12.47 o 
   0  12  11     2495.39     2580.23     75.66 o 
   1  12  11      449.64      450.27      8.63 o 
   2  12  11      145.49      128.49      6.37 o 
   3  12  11       34.16       46.16      7.02 o 
   4  12  11        6.45        4.71     10.51 o 
   0  13  11      344.49      343.32     14.02 o 
   1  13  11        8.02        5.86      2.43 o 
   2  13  11       26.23       25.72      5.91 o 
   3  13  11       53.27       47.27      7.28 o 
   4  13  11        2.64       27.67      7.75 o 
   0  14  11      698.95      753.15     22.67 o 
   1  14  11      111.51      128.18      7.96 o 
   2  14  11       80.47       90.09      8.05 o 
   3  14  11       85.98       92.86      8.88 o 
   4  14  11       60.17       77.24     17.30 o 
   0  15  11       10.84       14.38      5.92 o 
   1  15  11        4.85        1.06      5.38 o 
   2  15  11       17.07       10.76      7.99 o 
   3  15  11       26.25       35.90      7.24 o 
   0  16  11      243.59      256.04     15.23 o 
   1  16  11       36.10       29.93      6.63 o 
   2  16  11       39.23       43.37      7.17 o 
   3  16  11       27.50       36.80      7.55 o 
   0  17  11       55.18       69.52     15.37 o 
   1  17  11       18.82       28.86     10.65 o 
   2  17  11       78.66       71.30      8.54 o 
   3  17  11       11.91       26.29     17.70 o 
   0  18  11      100.21      125.97     13.71 o 
   1  18  11      177.80      182.27     10.68 o 
   2  18  11      130.50      136.29     10.62 o 
   3  18  11       21.89       43.29     15.75 o 
   0  19  11       15.79       14.75     10.14 o 
   1  19  11        8.67        9.17      7.88 o 
   2  19  11        0.58        9.11      7.21 o 
   0  20  11        0.07       -5.75      9.56 o 
   1  20  11       25.19       33.95      9.26 o 
   2  20  11       26.54       39.35      8.72 o 
   0  21  11       18.83       23.08     11.62 o 
   1  21  11       11.67        3.53      7.46 o 
   0   0  12        6.21        2.04      2.27 o 
   1   0  12       18.69       17.83      2.67 o 
   2   0  12        9.79        6.03      2.30 o 
   3   0  12      146.30      138.24     10.09 o 
   4   0  12       20.14       17.08      7.82 o 
   5   0  12        1.15       19.14      8.80 o 
   0   1  12      190.87      207.41      4.53 o 
   1   1  12      355.19      332.42      4.17 o 
   2   1  12      756.76      734.32     10.47 o 
   3   1  12      209.82      196.92      7.10 o 
   4   1  12       37.29       36.37      6.18 o 
   5   1  12       64.18       75.16      9.24 o 
   0   2  12      792.54      855.35     12.46 o 
   1   2  12      598.61      626.08      6.60 o 
   2   2  12      150.72      155.36      3.81 o 
   3   2  12     1787.23     1691.62     31.21 o 
   4   2  12      175.69      165.48      9.44 o 
   5   2  12        1.53       22.57      9.66 o 
   0   3  12      419.19      446.98      7.07 o 
   1   3  12      156.34      164.29      2.67 o 
   2   3  12      381.60      381.39      6.10 o 
   3   3  12      240.63      257.40      7.58 o 
   4   3  12       81.50       74.84      7.61 o 
   5   3  12        9.04       20.31      5.82 o 
   0   4  12     1695.89     1832.69     22.73 o 
   1   4  12       81.06       86.17      1.97 o 
   2   4  12      509.72      507.30      8.08 o 
   3   4  12       13.57       10.63      3.29 o 
   4   4  12       61.52       61.44      9.23 o 
   5   4  12       16.22       13.55      5.69 o 
   0   5  12      897.99      982.39     13.61 o 
   1   5  12      639.56      658.51      7.40 o 
   2   5  12       57.60       61.12      2.84 o 
   3   5  12       37.06       41.26      4.26 o 
   4   5  12       11.73       18.04      5.63 o 
   5   5  12        9.90       23.32      7.59 o 
   0   6  12       11.07       19.64      1.78 o 
   1   6  12       85.71       89.44      2.07 o 
   2   6  12      308.71      297.66      5.86 o 
   3   6  12      164.32      145.12      6.27 o 
   4   6  12      168.21      177.48      9.21 o 
   5   6  12       27.84       39.07      7.81 o 
   0   7  12       12.89       11.68      1.62 o 
   1   7  12      360.84      351.56      4.76 o 
   2   7  12       21.28       17.16      2.52 o 
   3   7  12       22.88       22.37      4.00 o 
   4   7  12        8.75        5.86      5.19 o 
   0   8  12      449.61      488.20      8.87 o 
   1   8  12      123.19      118.16      2.79 o 
   2   8  12      118.68      121.45      4.27 o 
   3   8  12       71.89       79.64      5.63 o 
   4   8  12       35.19       43.83      6.94 o 
   0   9  12       19.54       13.12      2.60 o 
   1   9  12      173.60      175.88      4.11 o 
   2   9  12      294.85      249.51      5.85 o 
   3   9  12       11.53        5.60      3.99 o 
   4   9  12       18.40       23.15      7.68 o 
   0  10  12       75.44       79.56      6.49 o 
   1  10  12      187.36      166.62      5.26 o 
   2  10  12       68.52       62.15      5.77 o 
   3  10  12       47.35       54.47      5.75 o 
   4  10  12        2.36        1.40      9.17 o 
   0  11  12        3.22        1.26      2.74 o 
   1  11  12      603.52      611.48     11.17 o 
   2  11  12       31.93       36.93      3.70 o 
   3  11  12       48.46       42.72      8.87 o 
   4  11  12        3.04       -0.80     10.25 o 
   0  12  12      419.07      419.14     11.46 o 
   1  12  12     1233.84     1209.24     25.37 o 
   2  12  12      121.39      124.91      8.61 o 
   3  12  12       70.22       68.33      7.87 o 
   4  12  12      116.59      125.86     16.43 o 
   0  13  12       23.13       26.10      4.11 o 
   1  13  12      707.59      701.60     15.88 o 
   2  13  12       42.78       43.86      6.71 o 
   3  13  12       27.45       36.07      6.92 o 
   4  13  12        0.92       25.91     11.30 o 
   0  14  12       14.49       19.95      6.91 o 
   1  14  12      300.15      293.80     10.99 o 
   2  14  12       33.33       32.31      6.52 o 
   3  14  12       98.41      124.38      9.74 o 
   0  15  12      101.46      126.08     16.88 o 
   1  15  12      175.25      180.83     12.36 o 
   2  15  12       13.56       17.82      6.14 o 
   3  15  12       22.27       25.51      7.17 o 
   0  16  12      172.81      179.11     20.61 o 
   1  16  12      101.02      104.54     10.31 o 
   2  16  12       15.36       23.64      6.80 o 
   3  16  12        9.19       25.01      7.31 o 
   0  17  12       29.22       39.19     10.18 o 
   1  17  12      294.27      306.25     10.92 o 
   2  17  12      281.12      285.45     12.54 o 
   3  17  12       46.27       50.28     16.69 o 
   0  18  12       43.82       37.54     11.31 o 
   1  18  12        2.31       -4.88      5.68 o 
   2  18  12        9.33        8.61      7.14 o 
   0  19  12        0.44       -1.51      8.92 o 
   1  19  12      112.99      133.77     13.09 o 
   2  19  12       18.16       29.38      8.00 o 
   0  20  12       13.63       -1.46     10.10 o 
   1  20  12       11.03       -2.43      7.01 o 
   0  21  12       61.70       57.19     13.29 o 
   1   0  13        0.36       -0.55      1.24 o 
   2   0  13      912.26      885.37     18.28 o 
   3   0  13       14.39       15.26      5.40 o 
   4   0  13      121.59      122.80     13.03 o 
   5   0  13       36.41       52.20     27.76 o 
   0   1  13      281.44      291.10      5.77 o 
   1   1  13      110.72      122.14      2.31 o 
   2   1  13      249.33      234.34      5.40 o 
   3   1  13      312.36      307.71      8.46 o 
   4   1  13       55.94       64.64      9.10 o 
   5   1  13       34.29       60.69     10.87 o 
   0   2  13        5.60        3.72      1.32 o 
   1   2  13       26.36       28.40      1.45 o 
   2   2  13      458.94      447.90      8.00 o 
   3   2  13      291.60      314.11      8.05 o 
   4   2  13      374.99      338.14     17.27 o 
   5   2  13       49.19       58.01      9.02 o 
   0   3  13       37.25       38.71      2.15 o 
   1   3  13       97.78      102.65      2.23 o 
   2   3  13      217.43      211.41      4.94 o 
   3   3  13      351.77      344.96      9.03 o 
   4   3  13       47.98       51.36      7.10 o 
   5   3  13       40.39       51.21      7.13 o 
   0   4  13       17.12       18.78      1.78 o 
   1   4  13      413.34      430.62      5.10 o 
   2   4  13      175.79      183.03      4.60 o 
   3   4  13       78.10       83.36      7.12 o 
   4   4  13       35.27       34.17      6.33 o 
   5   4  13       21.26       37.89      6.44 o 
   0   5  13      648.10      680.87     10.60 o 
   1   5  13       41.38       48.47      1.76 o 
   2   5  13       19.41       19.07      2.23 o 
   3   5  13      152.22      156.45      8.82 o 
   4   5  13       27.31       22.10      5.83 o 
   5   5  13       14.36       16.97      9.60 o 
   0   6  13       12.58       12.19      1.83 o 
   1   6  13      227.63      220.65      3.50 o 
   2   6  13       37.18       30.98      2.79 o 
   3   6  13      225.73      206.58      8.10 o 
   4   6  13      138.89      134.09      9.17 o 
   0   7  13       12.63       10.48      1.80 o 
   1   7  13      380.39      377.08      5.33 o 
   2   7  13       93.10       92.78      4.09 o 
   3   7  13       18.14       15.65      4.63 o 
   4   7  13      138.50      142.99     11.24 o 
   0   8  13       79.19       84.65      3.68 o 
   1   8  13      122.15      123.13      3.37 o 
   2   8  13        5.33        4.78      2.31 o 
   3   8  13       34.37       36.06      5.26 o 
   4   8  13       42.46       34.72      6.86 o 
   0   9  13       52.17       53.79      3.57 o 
   1   9  13      313.00      294.02      5.54 o 
   2   9  13      628.16      594.19     10.54 o 
   3   9  13      107.96      101.83      7.81 o 
   4   9  13       11.99       17.35      6.41 o 
   0  10  13        0.02       -2.58      2.09 o 
   1  10  13      178.57      176.63      4.48 o 
   2  10  13       16.21        9.11      3.41 o 
   3  10  13      126.52      126.77      7.50 o 
   4  10  13       68.81       76.52      9.71 o 
   0  11  13      556.41      572.28     13.87 o 
   1  11  13       31.44       30.04      2.63 o 
   2  11  13      145.31      166.50      7.40 o 
   3  11  13       35.48       23.45      6.15 o 
   4  11  13       62.28       60.09      9.29 o 
   0  12  13       12.34       13.94      4.04 o 
   1  12  13      777.25      725.18     12.75 o 
   2  12  13        4.88        3.44      5.23 o 
   3  12  13       15.66       24.14      6.39 o 
   4  12  13       23.23       25.46      8.82 o 
   0  13  13       40.17       46.07      7.14 o 
   1  13  13      296.53      300.22      8.34 o 
   2  13  13      142.69      154.39      9.20 o 
   3  13  13        5.12        6.17      6.14 o 
   4  13  13       42.85       58.03     13.08 o 
   0  14  13      291.86      290.39     15.78 o 
   1  14  13      112.86      119.56      6.38 o 
   2  14  13      172.46      167.86      9.36 o 
   3  14  13      102.55      124.97      9.90 o 
   0  15  13      188.51      191.59     13.49 o 
   1  15  13       28.51       23.49      6.68 o 
   2  15  13      210.10      198.07     10.20 o 
   3  15  13       20.67       30.73      7.65 o 
   0  16  13       17.27        3.67      8.18 o 
   1  16  13       48.32       52.10      8.11 o 
   2  16  13       32.47       35.20      7.34 o 
   3  16  13        2.87        4.42      8.27 o 
   0  17  13        2.23       -8.50     11.68 o 
   1  17  13       17.70       16.33      6.51 o 
   2  17  13       14.87       34.31     10.52 o 
   3  17  13        1.54       -4.45      7.85 o 
   0  18  13        0.39       -3.08      8.87 o 
   1  18  13       22.70       12.16      7.02 o 
   2  18  13      192.79      208.21     11.22 o 
   0  19  13       26.93       24.70     10.98 o 
   1  19  13      258.99      287.10     12.92 o 
   2  19  13       27.81       44.10     14.12 o 
   0  20  13        8.75        0.53     13.05 o 
   1  20  13       14.83       15.03      7.93 o 
   0   0  14      364.84      394.23      9.63 o 
   1   0  14      409.79      393.04      6.96 o 
   2   0  14        0.01        1.18      2.56 o 
   3   0  14       94.70       86.76      8.41 o 
   4   0  14       97.91       88.29     11.78 o 
   5   0  14        4.90       34.06     29.61 o 
   0   1  14       35.70       38.35      2.18 o 
   1   1  14       39.11       37.77      1.67 o 
   2   1  14      255.91      244.23      5.71 o 
   3   1  14      133.53      142.80      7.12 o 
   4   1  14      222.02      228.51     12.62 o 
   5   1  14       69.66       98.46     12.92 o 
   0   2  14       49.94       51.09      2.64 o 
   1   2  14      108.41      113.28      2.48 o 
   2   2  14      679.52      664.51     10.78 o 
   3   2  14       99.77      118.01      7.38 o 
   4   2  14       94.03      111.56     11.46 o 
   5   2  14        9.48       42.23     10.42 o 
   0   3  14        0.11       -0.09      1.42 o 
   1   3  14       29.98       27.59      1.54 o 
   2   3  14      191.41      199.43      6.19 o 
   3   3  14      142.06      146.02      7.57 o 
   4   3  14       17.85       21.96      6.24 o 
   5   3  14       19.78       36.08      8.75 o 
   0   4  14      357.05      375.36      7.28 o 
   1   4  14      308.10      309.29      4.50 o 
   2   4  14      308.02      289.36      6.33 o 
   3   4  14       56.04       57.29      8.18 o 
   4   4  14        1.73        0.94      5.41 o 
   0   5  14       93.64      105.50      3.54 o 
   1   5  14      475.98      480.27      6.06 o 
   2   5  14        6.56        3.82      1.94 o 
   3   5  14      173.23      155.84      8.25 o 
   4   5  14        6.74       14.89      5.89 o 
   0   6  14      228.13      235.07      5.51 o 
   1   6  14       14.99       12.91      1.81 o 
   2   6  14       17.75       12.90      2.49 o 
   3   6  14       19.81       17.41      4.91 o 
   4   6  14       55.23       66.65      7.78 o 
   0   7  14      194.98      201.59      5.77 o 
   1   7  14      259.45      244.10      4.70 o 
   2   7  14       79.65       85.63      4.72 o 
   3   7  14       37.51       35.18      5.86 o 
   4   7  14        2.67        5.82      5.66 o 
   0   8  14      105.36      102.65      4.33 o 
   1   8  14      374.54      346.82      5.89 o 
   2   8  14       30.98       36.92      3.31 o 
   3   8  14       22.25       23.14      8.49 o 
   4   8  14       23.59       18.75      6.52 o 
   0   9  14       85.75       86.96      6.64 o 
   1   9  14       99.51       98.59      4.73 o 
   2   9  14      574.58      545.90     12.00 o 
   3   9  14       75.00       61.67      7.10 o 
   4   9  14        5.57        3.43      6.09 o 
   0  10  14      350.41      356.14      8.80 o 
   1  10  14       68.20       77.54      3.50 o 
   2  10  14      184.07      169.10      6.96 o 
   3  10  14       36.66       28.42      6.33 o 
   4  10  14       11.98       11.56      7.78 o 
   0  11  14      815.14      817.86     20.44 o 
   1  11  14      352.15      315.97      7.22 o 
   2  11  14      412.34      395.48     10.78 o 
   3  11  14        6.81       -1.34      6.69 o 
   4  11  14        7.33        8.88     14.53 o 
   0  12  14     1135.30     1190.54     32.75 o 
   1  12  14      343.49      332.21      8.89 o 
   2  12  14      113.07      130.27      9.30 o 
   3  12  14        2.14       -2.16      7.03 o 
   4  12  14       20.27       23.42      8.66 o 
   0  13  14      348.28      360.81     17.54 o 
   1  13  14       42.72       50.10      5.26 o 
   2  13  14      107.77      121.61      9.38 o 
   3  13  14        4.07       14.96      7.87 o 
   0  14  14       36.47       35.91      9.52 o 
   1  14  14      182.82      186.66      8.38 o 
   2  14  14        7.59        6.76      6.01 o 
   3  14  14       43.78       61.36     10.46 o 
   0  15  14       22.73       19.45      9.12 o 
   1  15  14       41.72       38.44      6.96 o 
   2  15  14       26.83       31.47      7.70 o 
   3  15  14        1.12        3.85     10.82 o 
   0  16  14        0.89       -4.26      8.44 o 
   1  16  14        8.20        9.00      6.27 o 
   2  16  14       15.87       30.66      8.31 o 
   3  16  14       26.64       38.89      9.66 o 
   0  17  14       67.99       75.58     12.12 o 
   1  17  14       13.36        9.87      6.68 o 
   2  17  14      147.98      183.99     11.45 o 
   0  18  14        5.25        1.11      9.72 o 
   1  18  14      173.99      185.44     11.12 o 
   2  18  14        1.00        1.09      8.32 o 
   0  19  14        0.13       -0.46      9.92 o 
   1  19  14        7.44       -1.99      6.97 o 
   0  20  14       27.88       29.04     12.24 o 
   1  20  14        6.66        2.54      7.38 o 
   1   0  15       81.59       85.97      4.21 o 
   2   0  15      412.16      385.51      9.89 o 
   3   0  15      221.18      217.67     14.06 o 
   4   0  15        7.35       13.38      9.04 o 
   0   1  15      292.25      284.09      5.74 o 
   1   1  15      466.32      466.67      5.71 o 
   2   1  15      632.31      619.13     11.34 o 
   3   1  15       67.65       76.28      5.82 o 
   4   1  15       67.31       60.29      7.84 o 
   0   2  15      242.62      234.66      5.11 o 
   1   2  15      260.86      242.27      3.81 o 
   2   2  15     1818.75     1737.04     22.84 o 
   3   2  15       24.59       28.64      5.00 o 
   4   2  15      233.14      208.94     10.58 o 
   0   3  15      298.29      311.79      6.11 o 
   1   3  15      116.65      117.69      2.89 o 
   2   3  15       83.65       85.93      4.55 o 
   3   3  15       10.73       12.03      5.25 o 
   4   3  15       23.36       25.35      6.81 o 
   0   4  15      126.33      133.81      3.87 o 
   1   4  15     1359.43     1376.27     14.83 o 
   2   4  15       60.12       55.13      3.21 o 
   3   4  15       20.43       22.66      5.39 o 
   4   4  15       16.97       20.44      6.19 o 
   0   5  15       76.18       94.07      3.71 o 
   1   5  15       29.93       29.62      2.28 o 
   2   5  15       54.72       55.90      3.35 o 
   3   5  15       12.93       19.53      5.28 o 
   4   5  15        4.47        8.40      5.78 o 
   0   6  15        1.49       -0.95      1.84 o 
   1   6  15       41.73       41.80      2.40 o 
   2   6  15      159.33      143.46      4.58 o 
   3   6  15       74.24       74.53      7.15 o 
   4   6  15        5.17        7.45      5.83 o 
   0   7  15      107.68       99.27      4.40 o 
   1   7  15      161.16      150.99      4.42 o 
   2   7  15      282.26      248.53      6.46 o 
   3   7  15        0.42       -0.03      4.77 o 
   4   7  15       39.33       45.21      7.48 o 
   0   8  15      189.63      183.87      5.71 o 
   1   8  15      158.05      143.86      4.09 o 
   2   8  15      184.52      165.24      6.88 o 
   3   8  15      151.66      168.82      9.41 o 
   4   8  15       18.01       21.12      6.64 o 
   0   9  15        6.03        4.40      2.71 o 
   1   9  15       18.79       10.76      2.31 o 
   2   9  15        0.41        0.62      3.36 o 
   3   9  15      149.87      153.54      9.49 o 
   4   9  15        7.82        1.56      6.80 o 
   0  10  15       89.45       91.27      7.25 o 
   1  10  15       37.04       41.98      3.64 o 
   2  10  15      273.12      225.17      7.89 o 
   3  10  15        9.54       -3.49      5.27 o 
   4  10  15       57.08       55.42      8.15 o 
   0  11  15      209.51      185.24     12.64 o 
   1  11  15      199.25      195.15      8.51 o 
   2  11  15      141.60      151.52      7.13 o 
   3  11  15       33.04       34.53      7.36 o 
   4  11  15        3.72        7.47     10.40 o 
   0  12  15     1395.02     1424.83     45.23 o 
   1  12  15      191.53      178.15      8.04 o 
   2  12  15      386.33      369.08     10.69 o 
   3  12  15       94.37       92.74     11.13 o 
   0  13  15      107.19      126.86     16.43 o 
   1  13  15        3.57       -0.68      5.44 o 
   2  13  15      106.58      124.94      8.35 o 
   3  13  15       29.16       35.73     10.65 o 
   0  14  15      135.30      166.29     14.20 o 
   1  14  15       17.91       21.10      6.47 o 
   2  14  15       99.26      130.21      8.50 o 
   3  14  15       41.68       55.57     10.01 o 
   0  15  15       25.65       25.09     17.03 o 
   1  15  15       27.98       24.89      7.71 o 
   2  15  15       22.39       30.30      6.75 o 
   3  15  15       38.13       58.04     16.79 o 
   0  16  15       53.03       76.02     11.66 o 
   1  16  15      108.08      121.50     16.88 o 
   2  16  15      144.44      150.30      9.21 o 
   0  17  15        0.60        2.90      9.04 o 
   1  17  15       25.01       23.48      7.40 o 
   2  17  15        2.45       -0.31      6.89 o 
   0  18  15        5.49       -1.37     15.14 o 
   1  18  15       43.54       35.48      8.25 o 
   2  18  15      104.43      113.50     10.30 o 
   0  19  15        0.93       -5.08     11.42 o 
   1  19  15       24.85       19.38      8.02 o 
   0   0  16        4.42        4.26      2.56 o 
   1   0  16        2.11       -2.66      2.01 o 
   2   0  16      246.54      231.70      8.42 o 
   3   0  16       96.36       89.46      9.11 o 
   4   0  16       11.64       16.86     14.77 o 
   0   1  16        4.55        5.33      1.73 o 
   1   1  16     1318.47     1315.92     14.43 o 
   2   1  16       79.32       78.69      3.97 o 
   3   1  16       34.46       38.24      6.41 o 
   4   1  16      187.97      189.09     10.81 o 
   0   2  16       22.86       15.56      2.04 o 
   1   2  16       87.55       93.80      3.07 o 
   2   2  16      194.38      193.67      5.84 o 
   3   2  16       51.48       55.13      7.01 o 
   4   2  16      174.04      187.02     10.82 o 
   0   3  16       38.76       45.94      2.80 o 
   1   3  16      872.40      853.95     10.40 o 
   2   3  16      369.94      381.27      8.28 o 
   3   3  16       24.09       31.69      6.35 o 
   4   3  16       37.00       48.54      9.59 o 
   0   4  16       41.29       45.98      3.87 o 
   1   4  16      344.96      365.06      6.40 o 
   2   4  16       22.80       24.11      3.00 o 
   3   4  16        9.83       10.53      5.24 o 
   4   4  16       16.49       14.99      6.29 o 
   0   5  16      139.94      141.62      4.73 o 
   1   5  16      173.21      165.33      4.10 o 
   2   5  16      137.74      141.56      5.38 o 
   3   5  16       61.02       58.95      6.84 o 
   4   5  16        7.39        6.94      6.04 o 
   0   6  16      324.77      311.69      7.24 o 
   1   6  16       32.15       38.71      2.55 o 
   2   6  16      107.74       92.74      5.26 o 
   3   6  16        6.95        8.85      5.30 o 
   4   6  16       33.16       34.61      7.06 o 
   0   7  16       22.28       18.74      2.86 o 
   1   7  16       41.22       37.24      2.65 o 
   2   7  16      113.23      125.53      7.17 o 
   3   7  16       38.79       32.53      5.69 o 
   4   7  16       28.40       27.06      7.02 o 
   0   8  16        0.25        0.43      2.59 o 
   1   8  16       76.80       78.93      4.44 o 
   2   8  16      121.08      129.45      7.12 o 
   3   8  16      185.70      182.61      8.43 o 
   4   8  16        7.14        5.48      6.48 o 
   0   9  16       36.57       37.86      5.40 o 
   1   9  16      359.54      312.74      7.59 o 
   2   9  16      289.56      282.50      8.95 o 
   3   9  16       19.30        7.73      7.73 o 
   4   9  16       25.22       20.87      7.14 o 
   0  10  16       12.60        6.24      4.39 o 
   1  10  16      122.15      111.29      9.43 o 
   2  10  16        3.48       -4.22      4.51 o 
   3  10  16       42.53       50.58      7.35 o 
   4  10  16      129.37      139.31     10.35 o 
   0  11  16        4.91       -6.14      6.81 o 
   1  11  16       61.88       77.93      6.72 o 
   2  11  16      124.91      153.37      8.47 o 
   3  11  16       60.32       64.80     11.50 o 
   0  12  16      282.21      287.32     15.88 o 
   1  12  16      252.47      241.06      8.90 o 
   2  12  16      234.43      234.36      8.46 o 
   3  12  16       44.44       72.25     10.53 o 
   0  13  16      144.14      151.08     23.00 o 
   1  13  16       40.96       40.54      7.02 o 
   2  13  16      145.30      158.94      9.14 o 
   3  13  16       42.94       48.72     13.17 o 
   0  14  16       63.98       67.30     11.07 o 
   1  14  16       20.83       22.16      6.75 o 
   2  14  16      137.12      164.36      9.47 o 
   3  14  16      136.47      145.08     16.52 o 
   0  15  16       16.61        2.66      8.85 o 
   1  15  16        2.18        1.54      6.29 o 
   2  15  16       11.33        3.78      6.53 o 
   3  15  16       84.54      108.87     17.68 o 
   0  16  16       24.10       25.01      9.91 o 
   1  16  16       79.78       81.76      9.41 o 
   2  16  16      162.30      187.12     11.90 o 
   0  17  16       89.80      111.48     14.21 o 
   1  17  16       47.08       52.88      8.39 o 
   2  17  16      101.83      111.50     10.09 o 
   0  18  16       64.43       64.16     12.74 o 
   1  18  16       97.38      111.20     11.84 o 
   0  19  16      172.98      209.52     16.45 o 
   1  19  16       21.25       11.41      8.65 o 
   1   0  17      351.26      354.26      7.65 o 
   2   0  17      138.51      136.32     11.67 o 
   3   0  17        0.10       -0.34      7.13 o 
   4   0  17       13.61       13.84      9.54 o 
   0   1  17       29.82       26.59      2.67 o 
   1   1  17      277.67      280.47      4.71 o 
   2   1  17       63.83       71.56      4.28 o 
   3   1  17       41.98       40.98      6.79 o 
   4   1  17       17.88       29.49      7.36 o 
   0   2  17       33.94       37.89      3.24 o 
   1   2  17      120.67      127.15      3.39 o 
   2   2  17      327.10      316.10      8.48 o 
   3   2  17       27.00       28.55      6.48 o 
   4   2  17      180.19      188.55     10.80 o 
   0   3  17        8.90        6.55      2.35 o 
   1   3  17       93.62       97.36      3.10 o 
   2   3  17       75.87       79.00      4.94 o 
   3   3  17        6.89        6.55      5.52 o 
   4   3  17       29.64       50.57      7.65 o 
   0   4  17       14.25       13.72      2.51 o 
   1   4  17      152.54      156.63      4.33 o 
   2   4  17       16.21       17.07      5.70 o 
   3   4  17        8.03        7.40      5.40 o 
   4   4  17       36.89       45.84      7.49 o 
   0   5  17      156.69      153.43      5.05 o 
   1   5  17       27.62       33.08      2.72 o 
   2   5  17      115.77      108.54      6.16 o 
   3   5  17        6.67        7.94      5.36 o 
   4   5  17       26.58       36.11      7.45 o 
   0   6  17      188.06      182.69      6.33 o 
   1   6  17       88.97       80.21      4.00 o 
   2   6  17      187.51      176.52      7.67 o 
   3   6  17       17.43       16.76      5.80 o 
   4   6  17       27.36       31.63      7.23 o 
   0   7  17       68.86       71.05      4.70 o 
   1   7  17       37.96       34.97      3.54 o 
   2   7  17      109.04      123.18      7.45 o 
   3   7  17       68.25       76.89      7.76 o 
   4   7  17        8.71       25.54      7.08 o 
   0   8  17       32.93       34.98      4.44 o 
   1   8  17      105.60      107.45      7.74 o 
   2   8  17       78.71       71.81      7.44 o 
   3   8  17      112.70      116.94      7.94 o 
   4   8  17        0.41        8.32      6.75 o 
   0   9  17      205.83      198.17     11.68 o 
   1   9  17      113.43      107.90     10.87 o 
   2   9  17       17.66       16.41      4.77 o 
   3   9  17       52.77       61.06      6.99 o 
   4   9  17        7.70       10.32      7.02 o 
   0  10  17        6.85        0.79      8.72 o 
   1  10  17      310.46      267.23      8.47 o 
   2  10  17       21.46       14.50      5.06 o 
   3  10  17      182.15      158.83      9.18 o 
   0  11  17      445.43      423.07     19.42 o 
   1  11  17      144.60      156.04     10.06 o 
   2  11  17      178.20      175.85      9.61 o 
   3  11  17       45.95       35.50      8.50 o 
   0  12  17       31.47       24.70      9.27 o 
   1  12  17      142.01      168.97      8.18 o 
   2  12  17      147.63      151.79      9.71 o 
   3  12  17       84.41       89.86      8.42 o 
   0  13  17        0.73       -9.74      7.31 o 
   1  13  17      189.82      178.98      9.93 o 
   2  13  17        3.04       12.29      7.77 o 
   3  13  17       42.51       64.12      8.97 o 
   0  14  17       83.47       87.59     11.94 o 
   1  14  17       87.33       87.24     12.39 o 
   2  14  17       25.63       32.80      8.89 o 
   3  14  17      148.13      171.41     12.58 o 
   0  15  17       52.43       55.42     11.23 o 
   1  15  17        3.90       -2.44      6.41 o 
   2  15  17       99.11      116.90     11.52 o 
   0  16  17        9.49      -10.61      9.19 o 
   1  16  17       19.00       13.45      7.35 o 
   2  16  17       10.53       10.05      7.53 o 
   0  17  17        5.78       -6.21      9.65 o 
   1  17  17        3.28       -8.94      6.89 o 
   0  18  17      131.77      137.81     15.92 o 
   1  18  17      222.86      236.87     12.27 o 
   0   0  18     1112.58     1143.65     26.38 o 
   1   0  18       50.24       51.40      4.39 o 
   2   0  18       35.52       21.66      6.00 o 
   3   0  18       18.03       15.48      9.31 o 
   4   0  18        3.05       15.08      9.93 o 
   0   1  18        6.32        6.09      2.35 o 
   1   1  18      855.19      853.92     11.41 o 
   2   1  18       31.22       24.82      4.28 o 
   3   1  18       67.02       77.36      8.38 o 
   4   1  18       39.54       26.38      8.80 o 
   0   2  18      429.10      450.75     10.06 o 
   1   2  18      621.34      607.03      8.81 o 
   2   2  18       26.81       31.85      5.18 o 
   3   2  18       14.00       11.24      6.09 o 
   4   2  18       47.50       63.44      8.80 o 
   0   3  18        0.06       -0.93      2.54 o 
   1   3  18        6.59        5.18      2.21 o 
   2   3  18       28.53       24.57      4.23 o 
   3   3  18       72.23       71.85      8.07 o 
   4   3  18       18.33       44.49      7.73 o 
   0   4  18      815.70      794.72     14.48 o 
   1   4  18        0.73       -1.73      2.03 o 
   2   4  18      379.76      367.19     10.81 o 
   3   4  18       20.73       18.58      5.99 o 
   4   4  18       18.70       29.44      7.73 o 
   0   5  18       14.34       16.12      3.24 o 
   1   5  18       41.84       49.27      3.69 o 
   2   5  18        3.82        4.47      3.88 o 
   3   5  18       35.24       40.54      6.63 o 
   4   5  18       56.24       69.64      8.29 o 
   0   6  18      323.51      325.26      8.41 o 
   1   6  18        0.56       -2.66      2.90 o 
   2   6  18      210.67      189.31      7.99 o 
   3   6  18       42.65       38.34      6.83 o 
   4   6  18       53.74       76.66      8.42 o 
   0   7  18      175.95      171.94      6.73 o 
   1   7  18      183.53      159.83      6.37 o 
   2   7  18       10.33        5.37      4.23 o 
   3   7  18       15.42       13.03      6.32 o 
   4   7  18       98.81      109.66     11.24 o 
   0   8  18      463.81      417.78     18.28 o 
   1   8  18       23.32       29.57      5.35 o 
   2   8  18       20.62       20.28      4.75 o 
   3   8  18       10.56       13.82      6.20 o 
   4   8  18       81.23       80.93     10.81 o 
   0   9  18        0.02       -3.46      9.00 o 
   1   9  18       49.68       49.26      6.24 o 
   2   9  18       25.35       13.98      4.99 o 
   3   9  18      120.45      124.10      8.42 o 
   0  10  18        3.76       -2.76      7.44 o 
   1  10  18       40.02       41.42      5.56 o 
   2  10  18        4.10       -5.64      5.24 o 
   3  10  18       58.23       64.91      9.35 o 
   0  11  18      306.87      270.04     15.73 o 
   1  11  18       32.69       27.46      6.33 o 
   2  11  18        2.97        1.59      5.77 o 
   3  11  18      135.30      140.04      9.59 o 
   0  12  18        8.75       -5.83      8.03 o 
   1  12  18      291.89      274.93      9.88 o 
   2  12  18      223.87      210.49     10.27 o 
   3  12  18      160.31      173.58     10.36 o 
   0  13  18        0.63       -6.05      8.26 o 
   1  13  18      272.45      279.62     11.75 o 
   2  13  18       29.66       19.84      9.13 o 
   3  13  18       79.68       88.25     10.06 o 
   0  14  18        0.07       -8.35      8.40 o 
   1  14  18        5.16       -2.46      6.18 o 
   2  14  18        8.23        1.73      8.05 o 
   0  15  18        5.27       -9.22     10.54 o 
   1  15  18       35.07       35.24      7.76 o 
   2  15  18       87.49       92.08     13.74 o 
   0  16  18       34.17       13.12     10.41 o 
   1  16  18        5.67        3.81      7.00 o 
   2  16  18        0.36        2.39      8.48 o 
   0  17  18       46.45       57.06     12.69 o 
   1  17  18       36.05       19.97      8.02 o 
   0  18  18       13.71        2.90     11.01 o 
   1   0  19       64.06       72.15      5.50 o 
   2   0  19       59.77       51.52      9.95 o 
   3   0  19       73.53       76.75     12.08 o 
   4   0  19      231.42      213.07     16.23 o 
   0   1  19       35.90       34.53      4.66 o 
   1   1  19      958.71      986.65     15.25 o 
   2   1  19       34.75       35.65      5.37 o 
   3   1  19       34.87       35.58      7.20 o 
   4   1  19      174.94      204.40     11.90 o 
   0   2  19     1455.18     1464.50     30.62 o 
   1   2  19      223.25      210.54      6.90 o 
   2   2  19       76.00       86.10      6.80 o 
   3   2  19        2.64        7.44      6.05 o 
   4   2  19        4.61       22.21     12.66 o 
   0   3  19      343.37      343.58      9.54 o 
   1   3  19       38.79       39.49      3.58 o 
   2   3  19       19.45       15.21      5.68 o 
   3   3  19      129.38      132.36     10.14 o 
   4   3  19       23.61       46.47      8.21 o 
   0   4  19      102.78      105.38      5.66 o 
   1   4  19      140.73      137.38      5.63 o 
   2   4  19      105.66      108.47      7.09 o 
   3   4  19      130.42      138.82      9.27 o 
   4   4  19        2.74       16.85      7.26 o 
   0   5  19       55.64       46.25      4.54 o 
   1   5  19       70.46       69.85      4.95 o 
   2   5  19        7.45        7.77      4.26 o 
   3   5  19       39.58       45.18      7.17 o 
   4   5  19       27.53       39.73      8.79 o 
   0   6  19       95.18       87.15      5.91 o 
   1   6  19      113.33      115.95      7.78 o 
   2   6  19        2.74        5.24      4.30 o 
   3   6  19       10.28       17.25      6.54 o 
   4   6  19       78.79       78.15      8.88 o 
   0   7  19       40.93       37.25      5.23 o 
   1   7  19      288.06      252.84      8.61 o 
   2   7  19       21.10       21.06      5.45 o 
   3   7  19       74.95       79.80      8.30 o 
   0   8  19      252.32      237.89     11.55 o 
   1   8  19        4.53       -5.57      4.75 o 
   2   8  19       75.55       73.66      7.68 o 
   3   8  19       96.46      115.36      9.39 o 
   0   9  19      290.06      268.75     18.32 o 
   1   9  19       61.06       56.80      7.79 o 
   2   9  19       48.31       50.89      7.15 o 
   3   9  19       16.84       12.13      6.81 o 
   0  10  19      196.68      194.12     14.38 o 
   1  10  19        9.20        0.99      4.99 o 
   2  10  19       29.26       16.18      6.22 o 
   3  10  19       99.14      105.76      9.12 o 
   0  11  19       38.50       29.31      9.79 o 
   1  11  19       75.23       90.75      7.89 o 
   2  11  19       35.33       38.84      7.20 o 
   3  11  19      105.93      113.44      9.34 o 
   0  12  19       64.75       74.79     11.67 o 
   1  12  19      233.08      234.17     10.27 o 
   2  12  19       75.06       89.45      8.66 o 
   3  12  19      125.14      131.39     10.68 o 
   0  13  19        5.03       -1.25      8.91 o 
   1  13  19       45.56       62.54      9.26 o 
   2  13  19      107.78      121.69     11.83 o 
   0  14  19        1.32       -0.50     12.64 o 
   1  14  19       44.12       37.21      7.96 o 
   2  14  19       47.01       58.67     10.12 o 
   0  15  19        2.25       -1.58     17.09 o 
   1  15  19       19.91       13.93      7.46 o 
   2  15  19       46.25       51.78     10.20 o 
   0  16  19        5.39       -1.09     12.25 o 
   1  16  19        1.20       -3.56     10.27 o 
   0  17  19       94.83      108.90     15.51 o 
   0   0  20       41.92       44.04      7.51 o 
   1   0  20       24.10       26.86      5.22 o 
   2   0  20        9.64       -2.66     10.80 o 
   3   0  20      183.20      190.32     15.75 o 
   4   0  20        0.04       -4.01      9.90 o 
   0   1  20     1222.97     1211.38     29.41 o 
   1   1  20       19.07       24.56      4.11 o 
   2   1  20       33.90       38.14      6.64 o 
   3   1  20       13.83       20.68      7.20 o 
   4   1  20      144.77      159.65     11.47 o 
   0   2  20      299.50      313.50     11.33 o 
   1   2  20      192.06      184.40      7.11 o 
   2   2  20       12.50       15.86      6.80 o 
   3   2  20      127.82      135.71     10.47 o 
   4   2  20       11.59       23.54      9.55 o 
   0   3  20      354.33      352.26     10.77 o 
   1   3  20      128.94      129.55      6.27 o 
   2   3  20      111.82      141.22      9.19 o 
   3   3  20       32.31       54.72     10.66 o 
   4   3  20       13.62       32.99      8.90 o 
   0   4  20       61.53       62.76      5.88 o 
   1   4  20       29.53       37.14      4.59 o 
   2   4  20      105.99      129.74      8.99 o 
   3   4  20        6.79       19.35      6.41 o 
   0   5  20       21.10       19.36      4.42 o 
   1   5  20       45.27       51.23      4.34 o 
   2   5  20      149.84      153.54      9.26 o 
   3   5  20       60.47       54.52      7.71 o 
   0   6  20       22.16       12.94      5.51 o 
   1   6  20       31.87       22.42      4.53 o 
   2   6  20       14.77        5.30      5.55 o 
   3   6  20       48.87       59.00      8.02 o 
   0   7  20       10.16        4.74      6.80 o 
   1   7  20       66.17       68.48      8.56 o 
   2   7  20       41.65       33.03      6.63 o 
   3   7  20       79.43       77.59      8.58 o 
   0   8  20        6.07        1.95     10.76 o 
   1   8  20       14.60       12.35      5.69 o 
   2   8  20       17.34       16.01      6.16 o 
   3   8  20       29.05       31.50      7.44 o 
   0   9  20      131.26      120.98     14.84 o 
   1   9  20        0.63        1.03      5.42 o 
   2   9  20       18.79       18.06      6.38 o 
   3   9  20       44.27       40.80      8.03 o 
   0  10  20       11.40       13.68      8.94 o 
   1  10  20       33.82       26.21      6.21 o 
   2  10  20       94.72      114.55     16.91 o 
   3  10  20        6.75        0.78      8.21 o 
   0  11  20       40.82       41.29     10.29 o 
   1  11  20      200.06      186.84      9.95 o 
   2  11  20      131.34      119.24      9.73 o 
   3  11  20       73.88       60.93     10.58 o 
   0  12  20       22.48       11.61      9.65 o 
   1  12  20      132.07      116.56     11.30 o 
   2  12  20      164.85      182.61     11.25 o 
   0  13  20        0.05      -11.03      9.06 o 
   1  13  20       24.81       21.09      8.57 o 
   2  13  20       79.12       60.04      8.36 o 
   0  14  20        3.98        4.70     10.24 o 
   1  14  20       51.04       33.11      8.99 o 
   2  14  20       67.63       84.21     11.27 o 
   0  15  20       25.34       26.84     21.83 o 
   1  15  20       76.12       69.67     10.41 o 
   0  16  20        3.75      -11.19     11.06 o 
   1  16  20       55.74       46.83      9.87 o 
   1   0  21        0.41       -8.31      9.73 o 
   2   0  21       21.09       24.93      9.93 o 
   3   0  21       12.50       14.28     10.30 o 
   0   1  21      571.53      603.70     17.84 o 
   1   1  21      128.27      139.38     10.93 o 
   2   1  21       24.84       17.42      6.48 o 
   3   1  21       30.52       29.38      7.71 o 
   0   2  21      365.11      379.11     14.04 o 
   1   2  21      273.15      269.73     11.69 o 
   2   2  21       42.57       45.33      8.11 o 
   3   2  21       26.64       31.38      7.75 o 
   0   3  21        2.54        5.95      5.03 o 
   1   3  21      220.13      208.44     10.53 o 
   2   3  21        3.66        6.00      6.70 o 
   3   3  21       22.60       32.58      7.80 o 
   0   4  21      303.64      280.68     11.32 o 
   1   4  21      247.07      231.28     12.15 o 
   2   4  21       36.33       51.05      9.80 o 
   3   4  21      125.36      148.55     10.31 o 
   0   5  21      202.78      173.35     11.66 o 
   1   5  21        5.69        4.73      5.36 o 
   2   5  21       89.21       91.08      9.93 o 
   3   5  21        1.83        3.05      6.48 o 
   0   6  21       15.94       14.52     11.80 o 
   1   6  21      314.21      298.57     11.18 o 
   2   6  21        5.81       -1.50      5.81 o 
   3   6  21        6.86        6.44      6.75 o 
   0   7  21       97.12       78.11     14.81 o 
   1   7  21       98.91       76.81      7.52 o 
   2   7  21       25.31       21.84      6.61 o 
   3   7  21       68.61       74.86     14.30 o 
   0   8  21       19.15        7.71     11.24 o 
   1   8  21      145.34      161.30     10.68 o 
   2   8  21        0.71       -0.12      5.94 o 
   3   8  21        3.87       -0.10      8.03 o 
   0   9  21       62.92       45.31     14.11 o 
   1   9  21       16.59        8.62      7.42 o 
   2   9  21        2.50        1.49      6.14 o 
   3   9  21       18.07       16.57      9.04 o 
   0  10  21      120.33       90.65     16.92 o 
   1  10  21       11.07       12.45      7.71 o 
   2  10  21       61.42       86.08      8.93 o 
   0  11  21        2.26        8.76     12.04 o 
   1  11  21      114.05      126.73     11.68 o 
   2  11  21       25.85       21.16      7.03 o 
   0  12  21        2.67       -6.20     11.64 o 
   1  12  21       21.91       29.03      8.85 o 
   2  12  21       96.40      112.67      9.82 o 
   0  13  21       24.23       14.02     10.25 o 
   1  13  21        7.26       11.35      8.54 o 
   2  13  21      148.67      143.21     10.88 o 
   0  14  21       68.18       75.96     16.25 o 
   1  14  21        9.79        1.58      8.23 o 
   0  15  21        4.62        2.75     11.08 o 
   1  15  21        2.23        2.49      8.48 o 
   0   0  22      924.60      910.48     63.64 o 
   1   0  22       46.68       28.37     13.14 o 
   2   0  22        5.70       -3.22     11.71 o 
   3   0  22       26.96       20.45     11.21 o 
   0   1  22      743.44      738.31     20.76 o 
   1   1  22       36.48       38.55      7.42 o 
   2   1  22       21.35       26.71      9.33 o 
   3   1  22       48.64       55.92      8.95 o 
   0   2  22      246.13      238.66     10.87 o 
   1   2  22       15.98       14.57      8.82 o 
   2   2  22       12.40       14.46      7.55 o 
   3   2  22      176.82      184.85     11.88 o 
   0   3  22       32.65       21.72      8.15 o 
   1   3  22        4.43        0.85      6.20 o 
   2   3  22       17.61       14.93      7.68 o 
   3   3  22       48.30       55.57      8.15 o 
   0   4  22       10.25        6.58      7.42 o 
   1   4  22       73.10       75.70      8.45 o 
   2   4  22       39.75       42.02      8.73 o 
   3   4  22       49.57       59.35      9.23 o 
   0   5  22       97.97       90.22     16.07 o 
   1   5  22        6.53        2.83      6.06 o 
   2   5  22       25.62       44.50      9.10 o 
   3   5  22        7.78        4.02      8.80 o 
   0   6  22       81.49       71.31     15.14 o 
   1   6  22      157.90      175.34     13.79 o 
   2   6  22        4.36        2.22      7.22 o 
   3   6  22       28.53       23.36      9.58 o 
   0   7  22        4.48       12.06     12.61 o 
   1   7  22       19.05       15.50      6.62 o 
   2   7  22        6.45        7.11      6.64 o 
   3   7  22       85.98      104.43     12.24 o 
   0   8  22      134.70      120.32     18.46 o 
   1   8  22      110.86      112.61     11.29 o 
   2   8  22        6.13       -4.03      6.31 o 
   3   8  22       11.95        9.81      9.10 o 
   0   9  22       76.18       75.22     16.36 o 
   1   9  22       40.28       30.32      6.82 o 
   2   9  22        7.34       10.89      8.63 o 
   0  10  22        0.33        5.35     12.11 o 
   1  10  22        0.19        0.86      8.12 o 
   2  10  22       32.00       35.14      7.85 o 
   0  11  22       52.50       41.13     15.34 o 
   1  11  22       27.17       26.25      9.21 o 
   2  11  22       27.83       44.09      8.24 o 
   0  12  22       87.55       81.07     17.26 o 
   1  12  22        1.49       -3.22      8.17 o 
   2  12  22      115.17      111.21     10.19 o 
   0  13  22       13.80       15.82     14.61 o 
   1  13  22       19.43       23.99      9.39 o 
   0  14  22       11.21       29.05     15.69 o 
   1  14  22       45.80       38.27     10.11 o 
   1   0  23      167.11      151.44     19.07 o 
   2   0  23       85.51      101.18     18.00 o 
   3   0  23       10.90       25.11     11.71 o 
   0   1  23      499.83      508.21     20.59 o 
   1   1  23      329.40      305.58     16.55 o 
   2   1  23        6.92       21.01      9.69 o 
   3   1  23       67.65       80.09      9.67 o 
   0   2  23       26.17       15.23      8.50 o 
   1   2  23      304.59      294.18     12.97 o 
   2   2  23       50.11       42.97     11.10 o 
   3   2  23       35.75       59.28     12.42 o 
   0   3  23        0.06       -4.71      7.59 o 
   1   3  23       81.21       80.58      9.10 o 
   2   3  23       22.25       36.53     10.48 o 
   3   3  23        3.48       15.84      9.16 o 
   0   4  23        1.03      -21.56     10.78 o 
   1   4  23       46.54       33.73      7.58 o 
   2   4  23      226.32      228.32     15.45 o 
   3   4  23       35.45       27.28      9.82 o 
   0   5  23       77.20       69.41     15.62 o 
   1   5  23       37.86       33.95      7.71 o 
   2   5  23       36.32       57.90      9.90 o 
   3   5  23      137.65      159.41     18.38 o 
   0   6  23       17.53       11.29     12.89 o 
   1   6  23        6.81       -0.47      6.68 o 
   2   6  23      103.69       98.22     11.08 o 
   3   6  23       77.04       78.49     11.77 o 
   0   7  23      181.20      154.14     20.47 o 
   1   7  23       11.09        5.42      6.70 o 
   2   7  23       24.34       15.60      8.55 o 
   0   8  23       27.02       17.95     14.31 o 
   1   8  23        1.12        1.30      6.66 o 
   2   8  23       23.70       29.39      7.80 o 
   0   9  23        9.91       31.21     14.88 o 
   1   9  23       45.21       28.22     10.48 o 
   2   9  23       32.97       21.41      7.62 o 
   0  10  23       23.59       28.15     14.30 o 
   1  10  23       75.76       47.92     11.50 o 
   2  10  23        4.88        2.15      7.09 o 
   0  11  23        2.37       -1.64     13.36 o 
   1  11  23       46.07       49.72     11.80 o 
   0  12  23       59.63       61.80     17.34 o 
   1  12  23        8.03       -5.21     10.28 o 
   0  13  23       45.24       57.84     17.65 o 
   0   0  24      441.99      397.69     26.21 o 
   1   0  24       14.00       21.18     13.99 o 
   2   0  24       40.03       54.74     17.06 o 
   3   0  24        0.28       -9.26     14.20 o 
   0   1  24      354.02      354.55     17.36 o 
   1   1  24      213.77      216.92     14.90 o 
   2   1  24       70.00       71.79     12.48 o 
   3   1  24       35.31       56.95     28.79 o 
   0   2  24      150.06      153.74     13.63 o 
   1   2  24       86.31       99.23     19.49 o 
   2   2  24       17.78       21.12     10.51 o 
   0   3  24       10.03       17.34     13.20 o 
   1   3  24        8.70       13.40      7.18 o 
   2   3  24      109.55      111.42     13.81 o 
   0   4  24        2.35        1.05     12.98 o 
   1   4  24      138.74      127.03     10.73 o 
   2   4  24       15.00       28.25     10.38 o 
   0   5  24        2.42        7.75     12.96 o 
   1   5  24       17.93       18.51      7.61 o 
   2   5  24       42.42       43.63     11.46 o 
   0   6  24       81.39       81.08     17.42 o 
   1   6  24       78.27       68.21      9.63 o 
   2   6  24       14.11       15.96      9.85 o 
   0   7  24      243.95      203.95     20.90 o 
   1   7  24        5.86        4.93      7.26 o 
   2   7  24       95.97      137.23     29.27 o 
   0   8  24        0.55        4.38     13.83 o 
   1   8  24       19.43       22.17     10.20 o 
   2   8  24       11.84       21.81     10.31 o 
   0   9  24        1.68      -11.33     12.78 o 
   1   9  24       46.54       27.99     10.88 o 
   2   9  24        6.66       -4.05      8.29 o 
   0  10  24       12.67       22.15     15.49 o 
   1  10  24       35.79       32.19     11.58 o 
   0  11  24        0.23       -1.22     14.34 o 
   1  11  24       73.76       70.93     31.42 o 
   0  12  24        4.45        6.60     14.59 o 
   1   0  25      298.60      294.12     24.52 o 
   2   0  25      121.16      117.58     20.70 o 
   0   1  25       18.58        9.55      9.52 o 
   1   1  25       58.32       56.75     11.64 o 
   2   1  25        7.42        8.48     10.42 o 
   0   2  25        9.90       18.33     13.96 o 
   1   2  25       33.65       28.55     13.39 o 
   2   2  25       29.68       30.32     11.28 o 
   0   3  25       16.07       34.05     14.73 o 
   1   3  25        2.29       -2.55      9.00 o 
   2   3  25      130.60      137.91     32.46 o 
   0   4  25        9.15       -4.16     13.16 o 
   1   4  25      116.48      110.65     29.66 o 
   2   4  25       41.42       38.50     11.40 o 
   0   5  25       51.90       29.27     15.02 o 
   1   5  25        1.16        6.10      7.56 o 
   2   5  25       77.02       66.69     12.72 o 
   0   6  25       13.78       17.21     15.00 o 
   1   6  25       15.04       10.08      7.82 o 
   2   6  25       15.77       11.81     10.44 o 
   0   7  25       71.43       51.30     16.58 o 
   1   7  25       70.03       46.80     11.89 o 
   2   7  25       15.23        7.18     10.19 o 
   0   8  25       81.27       51.34     17.49 o 
   1   8  25       10.39       -2.01     10.43 o 
   0   9  25        0.05       -0.64     14.67 o 
   1   9  25       47.93       66.94     12.63 o 
   0  10  25       23.10       13.12     15.82 o 
   0   0  26      115.95      117.51     19.16 o 
   1   0  26      160.94      147.77     21.84 o 
   2   0  26        9.19       21.02     16.55 o 
   0   1  26       22.44       11.71     14.47 o 
   1   1  26      104.12      108.43     13.77 o 
   2   1  26      229.05      244.36     19.30 o 
   0   2  26       49.49       42.37     16.14 o 
   1   2  26       17.58       14.05     10.13 o 
   2   2  26      124.17      124.53     15.66 o 
   0   3  26        3.45       -9.81     13.77 o 
   1   3  26       30.93       19.92     10.31 o 
   2   3  26       19.30        8.79     11.18 o 
   0   4  26       15.14       15.14     14.69 o 
   1   4  26       13.96        5.27      9.99 o 
   0   5  26       34.07       33.96     16.09 o 
   1   5  26      164.74      182.29     16.10 o 
   0   6  26        4.66       -9.41     14.10 o 
   1   6  26       45.59       17.28     11.45 o 
   0   7  26       15.02       15.06     15.76 o 
   1   7  26        9.71        5.90     10.94 o 
   0   8  26       11.18       -5.35     15.27 o 
   1   0  27      728.01      724.72     40.11 o 
   0   1  27        0.45        1.99     14.85 o 
   1   1  27       47.19       35.63     11.74 o 
   0   2  27       57.71       45.42     17.95 o 
   1   2  27       32.42       32.13     11.58 o 
   0   3  27        1.78      -10.89     14.28 o 
   1   3  27       11.77        8.77     10.72 o 
   0   4  27        6.00        4.25     14.73 o 
   1   4  27        7.67        0.03     10.26 o 
   0   5  27       34.26       29.87     16.42 o 
   1   5  27       22.46       12.92     16.88 o 
   0   6  27        7.88       -2.54     15.44 o 
                                                 
